# Supplementary material for: Distinct responses of airborne abundant and rare microbial communities to atmospheric changes associated with Chinese New Year
Source: Imeta. 2023 Oct 11;2(4):e140. doi: 10.1002/imt2.140 (PMC10989829; doi:10.1002/imt2.140)
Supplement: Supplementary file 2 — Supporting information. [file IMT2-2-e140-s001.xlsx]

## Sheet: Table S1
Table S1. Air pollutants and meteorological parameters detected in this study
Sample ID	Day	Time	Group	Al (μg/m3)	Si (μg/m3)	S (μg/m3)	Cl (μg/m3)	K (μg/m3)	Ca (μg/m3)	Ti (μg/m3)	V (μg/m3)	Cr (μg/m3)	Mn (μg/m3)	Fe (μg/m3)	Ni (μg/m3)	Cu (μg/m3)	Zn (μg/m3)	Ga (μg/m3)	Ge (μg/m3)	As (μg/m3)	Se (μg/m3)	Br (μg/m3)	Pd (μg/m3)	Ag (μg/m3)	Sn (μg/m3)	Sb (μg/m3)	Te (μg/m3)	I (μg/m3)	Ba (μg/m3)	Au (μg/m3)	Hg (μg/m3)	Pb (μg/m3)	SO2 (μg/m3)	NO2 (μg/m3)	NO (μg/m3)	NOx (μg/m3)	CO (mg/m3)	O3 (μg/m3)	Cl- (μg/m3)	NO3- (μg/m3)	SO42- (μg/m3)	Na+ (μg/m3)	NH4+ (μg/m3)	K+ (μg/m3)	Mg2+ (μg/m3)	Ca2+ (μg/m3)	VOCs (μg/m3)	Non_AVOCs (μg/m3)	AVOCs (μg/m3)
W001	2021/1/20-2021/1/21	12:00-14:00	BCNY	283.364	1125.19	1140.68	91.6915	341.268	315.444	33.4975	0.6225	3.2581	29.8151	509.1	2.86915	6.4793	96.6274	n.d	4.28685	3.2066	1.609	9.3407	6.1018	1.35465	1.9519	0.2857	n.d	3.0153	4.78025	9.72195	2.9315	9.6161	15.3333	13.6667	12	31.6667	0.544	50	0.618667	5.33967	4.05333	0.225333	2.032	0.119333	0.120333	0.995333	31.068	0.031	31.037
W002	2021/1/20-2021/1/21	14:00-16:00	BCNY	269.497	893.424	1226.28	139.49	338.588	258.79	26.8788	0.70215	3.2417	33.0142	440.39	2.32545	5.689	86.7194	0.293	4.5172	3.6298	1.43665	13.716	7.41165	2.3847	0.57285	1.7047	1.2978	n.d	3.4785	10.2007	3.439	10.3922	14	6.33333	9.66667	20.3333	0.483	69	0.431	4.51233	3.81433	0.238	1.80833	0.103667	0.152667	0.839	23.001	0.0713333	22.9297
W003	2021/1/20-2021/1/21	16:00-18:00	BCNY	306.476	1074.9	1366.85	283.389	518.689	295.039	29.8249	0.97505	4.12895	34.7557	478.424	3.49535	6.87235	95.9484	0.2769	9.1851	3.9594	2.17285	17.6733	8.3799	0.3269	2.1371	1.7845	1.6562	11.9771	4.4135	17.5035	6.68	12.4657	14	7	7.33333	17.6667	0.448333	76.3333	0.802333	4.49633	4.34467	0.288667	1.97733	0.147333	0.159	0.856	22.4137	0.0656667	22.348
W004	2021/1/20-2021/1/21	18:00-20:00	BCNY	330.658	1141.1	1528.67	436.875	625.872	335.808	32.9322	0.77065	6.045	28.6137	510.652	4.0823	8.48235	111.833	0.2608	4.73805	4.34775	2.76865	19.2766	8.4935	0.5728	2.84855	1.8643	1.3512	6.99835	5.6723	9.54205	6.68	13.8313	16.3333	23.6667	8	35.3333	0.537667	47.3333	1.267	5.313	4.80933	0.387	2.40133	0.217	0.196333	0.93	23.5223	0.021	23.5013
W005	2021/1/20-2021/1/21	20:00-22:00	BCNY	312.008	887.662	1579.62	402.705	527.281	297.839	31.6349	0.4746	6.24925	28.6569	490.279	2.5021	8.2085	109.276	n.d	0.291	4.6231	2.18005	18.7472	6.6524	1.59585	1.05035	n.d	0.6878	3.0035	4.9632	0.94565	n.d	12.5474	18.3333	36.3333	11.6667	53.3333	0.587333	20.3333	1.41767	5.16333	5.16967	0.316333	2.587	0.192	0.183333	0.961333	30.7193	0.01	30.7093
W006	2021/1/20-2021/1/21	22:00-02:00	BCNY	142.925	652.611	1393.31	225.498	406.281	202.395	24.024	0.380367	5.38883	20.6897	346.938	2.44787	5.08673	83.6352	n.d	n.d	3.89227	1.52487	15.0473	9.96817	1.41775	1.4736	0.1407	n.d	5.17885	2.9664	0.24585	n.d	9.59917	15.8	16.75	6.8	23.2	0.4868	34.4	0.9614	4.0702	4.701	0.2432	2.1518	0.1558	0.1474	0.8232	31.581	0.00925	31.5718
W007	2021/1/20-2021/1/21	02:00-06:00	BCNY	218.509	816.906	1514.78	276.857	501.935	267.651	30.1926	0.500633	10.8101	37.145	590.115	5.31477	7.95753	107.021	n.d	0.0896	4.65847	1.82547	16.5563	9.23957	1.0631	5.03637	2.1686	n.d	5.68495	6.5157	0.1703	n.d	13.5056	13.8	20	11.6	29	0.4692	29.2	0.8274	4.5938	4.4834	0.2006	2.2326	0.151	0.15	0.8268	48.1526	0.0106	48.142
W008	2021/1/20-2021/1/21	06:00-08:00	BCNY	563.453	1503.82	1977.65	456.787	796.048	574.526	50.8552	0.4972	13.2256	70.9173	1083.67	6.0075	14.7587	172.558	0.2202	0.0896	7.01685	2.87065	21.039	8.399	1.102	17.5511	1.6296	n.d	n.d	13.368	0.0722	n.d	24.6051	15.3333	26.3333	42.3333	90.3333	0.639	8.33333	1.40467	8.20233	5.718	0.205667	3.72767	0.221667	0.129333	1.079	60.0007	0.0113333	59.9893
W009	2021/1/20-2021/1/21	08:00-10:00	BCNY	613.742	2036.46	1936.49	312.749	756.258	651.418	57.7241	0.5488	8.3117	76.0527	1092.33	3.4302	16.3421	216.759	0.1468	n.d	9.64675	2.9131	25.5935	9.4133	0.8386	16.1571	0.0433	0.1776	n.d	13.4069	n.d	n.d	25.6008	20.6667	35	62	130	0.849667	7.33333	2.0565	11.977	6.62	0.233	5.117	0.2935	0.133	1.312	44.2873	0.0123333	44.275
W010	2021/1/20-2021/1/21	10:00-12:00	BCNY	414.074	1657.39	1589.3	129.448	519.199	407.158	42.8697	0.4056	6.85685	55.555	779.176	2.852	12.0647	182.282	0.0734	0.8523	9.66445	2.13695	26.527	8.2313	1.51785	5.94085	n.d	0.1776	n.d	8.347	2.5404	n.d	17.7214	22	32	22	65.6667	0.803	37.6667	1.087	14.261	5.641	0.204	3.2805	0.1145	0.191	1.6375	31.7197	0.0303333	31.6893
W011	2021/1/24-2021/1/25	12:00-14:00	BCNY	72.3205	281.43	1788.41	126.098	352.594	128.421	12.6293	0.61305	3.03415	16.8296	237.276	2.06835	5.14165	90.6527	0.2518	0.3172	4.60125	1.71525	17.0844	6.21845	0.6129	4.2923	2.6459	n.d	0.2465	1.6449	1.4625	0.0574	13.1372	15.6667	1	10.3333	15.6667	0.625333	83.3333	0.800667	12.019	6.279	0.224667	5.42733	0.200333	0.094	0.961667	25.4737	0.021	25.4527
W012	2021/1/24-2021/1/25	14:00-16:00	BCNY	58.032	292.382	1644.28	152.175	322.942	138.07	12.408	0.5952	2.62	16.8984	254.748	2.3438	5.22105	79.6346	0.2447	2.1535	4.5179	1.7839	17.4591	7.03935	0.4177	n.d	1.5013	1.9261	2.04895	0.8092	5.9878	1.201	13.103	15.6667	1	10.3333	15.3333	0.699	105.333	0.876	9.395	5.517	0.352	4.52933	0.156	0.1	0.708	24.9247	0.0156667	24.909
W013	2021/1/24-2021/1/25	16:00-18:00	BCNY	11.3841	414.504	1588.05	202.987	357.72	142.978	14.5493	0.6015	3.2918	18.8985	285.56	3.3524	5.6487	73.3666	0.12345	3.64565	4.1227	2.26195	15.1733	9.29515	0.7379	2.4992	0.3567	1.9261	3.8514	2.003	8.614	2.6339	13.7075	14.6667	5.5	10	18.3333	0.723	88	0.793	7.48967	5.18133	0.331667	3.72833	0.181333	0.110333	0.710667	21.1373	0.00533333	21.132
W014	2021/1/24-2021/1/25	18:00-20:00	BCNY	n.d	442.8	1581.97	367.51	476.036	143.866	16.0747	0.5564	4.05505	19.1723	289.052	3.01375	6.0704	86.6689	0.0093	2.62215	4.8472	2.30275	16.648	12.4444	n.d	3.41205	3.0473	n.d	n.d	2.68435	6.0446	4.0668	13.6153	14.3333	7.66667	9.66667	21.6667	0.777333	70.6667	1.04133	8.153	5.03333	0.223333	3.91267	0.217	0.099	0.673333	25.5547	0.011	25.5437
W015	2021/1/24-2021/1/25	20:00-22:00	BCNY	61.345	298.056	1694.63	344.968	530.421	117.428	13.5602	0.3935	3.96485	15.2371	248.818	1.80745	6.0675	76.2762	n.d	0.1065	6.1221	2.164	19.0791	10.259	n.d	2.3993	2.77645	n.d	n.d	4.23285	0.849	n.d	14.3855	14	5.33333	11	21	0.774667	61.3333	1.426	10.147	5.20467	0.229333	4.84133	0.286	0.085	0.665333	29.2133	0.0035	29.2098
W016	2021/1/24-2021/1/25	22:00-02:00	BCNY	86.6766	271.963	1842.26	292.545	442.254	88.5067	11.306	0.5004	4.5612	12.6518	216.815	2.24737	5.75523	62.4552	n.d	0.7612	6.82743	2.33103	21.3258	8.58647	2.1304	0.759933	2.60897	0.4624	6.45015	4.0934	3.39155	1.2672	15.7686	14.4	8	11.6	25.6	0.7324	47.4	1.2244	10.8248	5.7062	0.1434	5.3084	0.2908	0.0796	0.6344	29.6322	0.004	29.6283
W017	2021/1/24-2021/1/25	02:00-06:00	BCNY	120.926	379.299	1940.52	498.787	475.807	107.053	13.9654	0.566333	6.61303	15.9684	279.399	3.3138	8.34793	88.4476	n.d	0.0213	7.6639	2.62283	32.1259	7.2155	0.4789	1.55923	3.4221	0.97845	2.9822	2.77587	0.4421	n.d	21.7292	14.2	11.8	13.2	31.4	0.7678	23.2	1.3556	12.0894	5.8564	0.1714	5.8762	0.2674	0.0742	0.5472	29.0338	0.004	29.0298
W018	2021/1/24-2021/1/25	06:00-08:00	BCNY	173.82	408.918	1965.48	288.247	475.141	211.228	16.5187	0.39955	8.24595	21.5058	356.643	3.93295	12.4947	97.486	n.d	n.d	7.60735	2.28575	47.426	5.2564	2.3621	1.4966	1.3694	n.d	2.1814	2.94295	n.d	n.d	25.452	14.6667	13	17	38	0.792333	11	1.144	12.5813	5.992	0.223	5.87067	0.310333	0.0886667	0.529	40.2393	0.007	40.2323
W019	2021/1/24-2021/1/25	08:00-10:00	BCNY	148.566	427.246	1917.47	127.836	411.416	235.281	17.3732	0.4654	6.6458	24.565	376.496	3.7663	11.0799	89.6875	n.d	3.5045	5.9886	2.16545	33.8095	3.7979	4.2453	2.6562	1.3538	n.d	1.4156	2.75585	7.9126	1.9247	20.8219	17	8.33333	17	33.3333	0.786	26	0.957	13.5227	7.157	0.168	5.57867	0.304667	0.099	0.841333	42.3007	0.0106667	42.29
W020	2021/1/24-2021/1/25	10:00-12:00	BCNY	57.4441	437.671	1960.17	124.086	398.651	182.721	18.7142	0.545	4.3088	23.5089	340.825	3.12865	7.78415	95.7267	n.d	2.7735	4.7397	2.26905	19.4744	7.91755	2.8926	3.61185	2.4298	3.4401	0.7759	2.0434	6.97075	1.7299	15.922	16.6667	7.33333	13.3333	27.3333	0.719333	58	0.8775	12.7883	7.19033	0.193667	5.39967	0.314	0.114	0.902667	36.8903	0.0148333	36.8755
W021	2021/1/26-2021/1/27	08:00-10:00	BCNY	456.084	736.368	2634.3	355.108	643.957	313.974	32.83	1.39075	12.9977	59.3922	791.398	5.7048	35.7939	255.863	n.d	0.36065	9.229	3.69915	107.228	7.0074	1.23985	3.6353	5.51485	1.2259	1.06555	4.90085	0.694	n.d	61.2533	17.3333	18.6667	23.6667	54.3333	1.00433	18.6667	1.35033	25.0677	7.401	0.203667	9.92233	0.473667	0.111667	1.002	52.154	0.0113333	52.1427
W022	2021/1/26-2021/1/27	10:00-12:00	BCNY	471.191	753.507	2747.8	301.878	672.988	323.755	35.1696	1.3661	18.9086	66.3384	825.687	5.29595	23.7634	282.237	0.3121	0.1689	8.7323	3.79055	61.0874	8.2491	1.34025	3.88765	3.2154	1.2259	1.30145	3.1317	0.2913	n.d	47.7024	20.6667	18	16.6667	42.6667	1.15033	52.3333	1.42233	29.1903	7.886	0.252667	11.3327	0.413667	0.0956667	1.21767	48.1247	0.021	48.1037
W023	2021/1/26-2021/1/27	12:00-14:00	BCNY	279.66	874.182	2878.67	262.441	631.596	266.31	29.8821	1.7434	17.914	51.9623	629.083	7.89355	14.8461	247.391	0.3121	20.5612	6.8644	5.5041	41.3957	8.7091	1.37615	6.23035	4.3033	n.d	1.0748	1.53845	34.0326	21.4429	34.1328	21.3333	23	12.3333	41.3333	1.092	87	1.243	28.941	8.333	0.21	11.3453	0.4	0.119667	1.15967	30.6927	0.0396667	30.653
W024	2021/1/26-2021/1/27	14:00-16:00	BCNY	76.0941	980.913	2641.78	243.387	502.966	246.774	20.3016	2.09115	8.4269	33.2041	403.278	11.0329	10.641	187.856	n.d	21.4442	4.7586	7.4134	27.9176	8.9705	0.49735	7.93545	2.25405	n.d	n.d	0.7691	35.3893	22.15	25.0311	19.3333	13.3333	11.3333	30.3333	0.906333	113.667	1.02367	22.3987	8.029	0.214667	9.34767	0.305	0.121	0.893667	22.334	0.0586667	22.2753
W025	2021/1/26-2021/1/27	16:00-18:00	BCNY	81.0125	822.994	1857.24	336.225	410.675	236.929	16.3493	2.0964	5.0194	25.0497	289.882	9.9568	6.68375	147.918	0.27	17.3977	3.77425	6.05805	17.354	8.77185	0.43455	4.7589	0.3966	n.d	n.d	0.2807	29.4776	16.9154	19.7105	15.6667	8.66667	10.3333	24	0.751333	114	1.064	15.3573	6.594	0.272667	6.82667	0.297667	0.132	0.958	20.844	0.0293333	20.8147
W026	2021/1/26-2021/1/27	18:00-20:00	BCNY	115.929	518.282	1280.25	456.033	457.31	172.817	18.7333	1.3284	4.4474	18.5055	230.07	6.7541	6.09195	99.6251	0.27	8.07965	3.6732	3.42785	14.468	9.166	0.41035	0.4674	0.5884	0.6182	3.4804	12.2539	15.658	6.9016	14.1296	13.6667	10.3333	9.66667	24.6667	0.657667	67	1.114	9.221	4.41	0.447667	4.062	0.256667	0.1705	0.938	15.8673	0.00866667	15.8587
W027	2021/1/26-2021/1/27	20:00-22:00	BCNY	84.8756	316.017	1208.62	503.968	463.717	136.514	17.1599	0.90945	4.62275	14.0942	186.022	4.0654	6.4291	71.0933	n.d	3.3141	4.63455	2.3732	19.7698	9.1608	0.13735	n.d	n.d	0.6296	3.063	14.9886	8.5432	2.3907	12.2688	14	7.66667	9	21	0.588667	54.3333	1.345	7.84	3.97733	0.503667	3.48533	0.353667	0.221333	1.25567	19.0333	0.00966667	19.0237
W028	2021/1/26-2021/1/27	22:00-02:00	BCNY	78.9958	215.123	1343.99	516.092	404.832	109.637	11.3641	0.919733	3.7753	12.7336	176.175	2.39333	5.11163	64.0828	0.1003	2.9372	4.67997	2.23867	22.3636	9.2585	1.42277	0.4472	1.68565	0.641	2.6456	5.611	7.9794	1.952	11.9793	14.6	5.4	10.2	20.4	0.582	43.4	1.7506	8.2464	4.3218	0.6194	3.8196	0.363	0.2472	1.0924	20.1945	0.00775	20.1867
W029	2021/1/26-2021/1/27	02:00-06:00	BCNY	139.086	292.739	1521.18	437.812	326.656	114.222	10.4152	0.888433	4.71673	16.647	182.564	3.03097	4.5226	113.569	0.1003	3.3266	6.7433	3.0817	23.4095	7.1723	1.56185	0.3409	1.0445	n.d	2.7304	1.85353	7.4567	2.03145	15.9655	15.4	6.6	11	23	0.5942	30.8	1.4882	9.533	4.7982	0.5944	4.3484	0.3602	0.2358	0.9958	22.0508	0.0035	22.0473
W030	2021/1/26-2021/1/27	06:00-08:00	BCNY	74.0679	325.375	1451.94	405.598	324.261	145.785	13.6097	0.57215	5.07535	17.8716	228.692	2.99905	5.1911	127.996	n.d	2.1207	8.7613	3.28505	18.7291	6.0277	0.623	11.4765	2.74005	0.0634	2.7304	1.1462	5.0411	2.62	19.8954	16.3333	5.66667	11.3333	22.6667	0.667333	20.6667	1.50767	11.4343	5.01133	0.361333	5.17833	0.317667	0.181667	1.06167	30.4793	0.0113333	30.468
W031	2021/1/29-2021/1/30	10:00-12:00	BCNY	1741.83	4361.48	2118.91	169.211	718.24	1464.31	112.289	1.2642	10.3691	37.4642	1327.88	3.8678	11.5168	75.2919	0.1198	0.31415	5.30675	2.085	10.3458	6.4943	0.83905	1.1483	0.4544	n.d	n.d	23.3207	1.5567	0.1204	16.998	13.6667	n.d	15.6667	21.6667	0.588333	75	1.38867	10.719	8.655	0.831333	3.98033	0.577333	0.403333	2.898	18.655	0.00566667	18.6493
W032	2021/1/29-2021/1/30	12:00-14:00	BCNY	1984.74	5141.52	2368.19	193.977	851.019	1736.78	131.45	1.51445	11.0214	41.5463	1530.57	4.4929	12.4178	81.9507	0.1643	1.14075	5.52025	2.30485	11.643	7.09735	2.44085	3.7966	0.38735	n.d	n.d	27.5119	3.76955	0.3854	17.535	14	n.d	12.3333	17.6667	0.561	87.6667	2.17667	13.434	12.506	1.30967	4.29733	0.765333	0.722	5.321	19.385	0.009	19.376
W033	2021/1/29-2021/1/30	14:00-16:00	BCNY	1231.25	3663.13	2681.66	198.554	763.999	1274.07	96.3846	1.27695	7.74005	36.9272	1165.2	3.9974	9.63905	86.0494	0.1283	1.9578	6.06605	2.73415	15.3597	6.67985	2.33735	3.45135	0.3203	n.d	5.2941	19.2055	5.82625	1.056	17.8851	14	n.d	11.3333	17.3333	0.536333	96	1.351	12.128	10.5917	0.975667	4.78533	0.638	0.495333	3.615	19.679	0.008	19.671
W034	2021/1/29-2021/1/30	16:00-18:00	BCNY	457.743	1854.52	3054.28	235.677	649.196	657.732	52.0192	0.94125	4.5137	29.9889	701.016	3.86165	7.0409	95.4694	n.d	4.04985	6.0341	3.75375	17.1974	6.9337	0.6956	0.5386	4.0941	n.d	5.94675	7.5736	9.1143	2.6939	19.8809	13.6667	3	13	21.3333	0.593	98.3333	1.18	14.0957	9.23467	0.648	6.88367	0.542333	0.195333	1.34733	22.41	0.007	22.403
W035	2021/1/29-2021/1/30	18:00-20:00	BCNY	539.035	1674.41	2868.18	369.97	602.722	598.798	47.4802	0.8766	3.8036	26.6751	646.434	3.1595	6.5243	81.0419	0.1411	5.9137	5.47105	3.3372	17.0601	5.4313	1.24535	0.31475	4.0941	n.d	6.5994	6.80075	11.8186	3.9262	17.8723	12	4	13.6667	24.6667	0.672	82.6667	1.55667	14.273	9.127	0.591	7.21733	0.563667	0.161	1.03	26.245	0.00533333	26.2397
W036	2021/1/29-2021/1/30	20:00-22:00	BCNY	504.724	1391.9	2440.15	364.21	519.369	513.038	41.1049	0.8882	2.46725	22.7536	561.556	1.8967	5.2751	56.7557	0.09975	n.d	4.96805	2.1654	15.6428	4.96935	1.5192	0.0101	0.3844	n.d	6.368	6.1304	n.d	n.d	14.4387	10.6667	3	15	25.3333	0.575667	69.3333	1.19533	10.0033	7.36967	0.548333	5.266	0.423	0.135667	0.961333	24.0553	0.003	24.0523
W037	2021/1/29-2021/1/30	22:00-02:00	BCNY	284.109	1164	2216.7	145.55	445.56	403.536	34.5718	0.840767	2.16617	19.381	469.512	1.44537	4.26133	49.7968	0.1319	n.d	4.41003	1.95087	11.1248	7.0495	1.1463	0.3407	1.1714	n.d	6.368	5.16163	n.d	n.d	12.5798	10	2.25	15.8	25	0.5004	60.8	0.741	8.3668	6.9488	0.5278	4.4796	0.4558	0.1116	0.9048	16.1522	0.0035	16.1487
W038	2021/1/29-2021/1/30	02:00-06:00	BCNY	228.226	974.311	1923.32	66.2517	354.887	327.147	28.8707	0.6968	2.07417	15.1509	383.037	1.1334	3.3145	39.3329	0.1331	n.d	3.68713	1.62833	9.01497	9.1292	1.83647	0.19025	0.30085	n.d	0.205	3.42227	n.d	n.d	10.5322	10	1	15	20.6	0.4516	61	0.4316	6.3176	6.1352	0.4908	3.5174	0.386	0.1148	0.8328	15.548	0.002	15.546
W039	2021/1/29-2021/1/30	06:00-08:00	BCNY	136.079	813.546	1407.9	97.3404	278.31	290.785	24.9972	0.6959	1.65995	13.8165	348.368	1.00255	3.1442	33.6268	0.1148	n.d	2.71715	1.0889	8.9016	10.3798	1.28025	n.d	1.5372	n.d	0.205	2.9414	n.d	n.d	7.46595	10	1.5	10.3333	15.3333	0.4	55.6667	0.51	4.19767	4.82933	0.549333	2.41767	0.381333	0.118667	0.779667	17.8003	0.0065	17.7938
W040	2021/1/29-2021/1/30	08:00-10:00	BCNY	181.047	667.591	1081.3	210.841	239.382	259.347	23.4152	0.63515	1.68475	16.4372	335.922	1.48845	3.5757	40.1255	n.d	0.1388	2.43995	0.7842	9.5478	9.5631	1.04855	0.6057	3.07	n.d	n.d	3.58875	1.4177	0.1076	6.02425	10.6667	9	6.33333	18.3333	0.375333	48.3333	0.697	3.23633	3.85767	0.658	1.735	0.321667	0.149667	0.736	20.4337	0.007	20.4267
W041	2021/2/1-2021/2/2	10:00-12:00	BCNY	292.499	596.64	1549.73	360.783	617.973	333.708	33.4427	1.96215	13.4837	42.955	639.434	5.25625	9.07795	164.874	n.d	0.25375	6.7344	2.28265	31.9627	9.1337	0.0867	24.1381	1.464	n.d	n.d	4.50685	0.90875	n.d	21.8579	20.3333	56.3333	22	89.6667	0.674667	43	2.04267	20.8213	4.763	0.621333	7.54333	0.579333	0.117	0.820333	32.7833	0.0453333	32.738
W042	2021/2/1-2021/2/2	12:00-14:00	BCNY	359.054	643.363	1561.41	249.286	590.461	258.375	24.0182	2.01325	12.1715	36.4456	498.458	6.596	7.05625	155.242	n.d	6.7997	5.18815	3.49555	26.448	8.09815	0.6169	12.4967	1.86855	n.d	n.d	2.05045	12.031	12.4456	19.4969	22.3333	58.6667	14	79.3333	0.704333	66	1.51567	18.0333	4.77733	0.589667	6.68567	0.628667	0.0986667	0.717	23.0003	0.08	22.9203
W043	2021/2/1-2021/2/2	14:00-16:00	BCNY	154.114	646.617	1499.66	169.795	419.724	200.839	17.6108	1.8316	5.28295	28.6698	379.496	6.6524	5.7855	96.813	n.d	10.5701	2.4524	3.88635	24.8112	7.8742	1.2198	4.8961	1.5111	n.d	4.7045	1.14	19.6023	9.39015	12.0618	18.6667	36.6667	6.66667	45.6667	0.599333	91	0.713667	9.42067	4.535	0.571	3.91133	0.489	0.103	0.647333	14.29	0.0646667	14.2253
W044	2021/2/1-2021/2/2	16:00-18:00	BCNY	99.6548	395.33	1465.88	262.505	454.095	157.125	15.3171	3.52475	4.4982	20.7609	310.833	6.60105	4.5968	61.0882	n.d	3.91555	2.40305	2.2677	33.498	8.6633	0.8223	3.09185	4.061	n.d	3.4333	1.02485	8.3184	6.3347	9.0968	15	27.3333	3	31.3333	0.545667	91	0.847667	8.463	4.631	0.580333	3.735	0.422667	0.113	0.588	15.797	0.0223333	15.7747
W045	2021/2/1-2021/2/2	18:00-20:00	BCNY	62.8591	335.233	1486.84	485.964	485.014	108.574	12.5007	8.00825	4.2547	15.0175	240.242	10.8456	5.11285	50.6459	n.d	6.18695	2.61265	2.46155	58.5615	6.67155	0.3521	3.5484	4.061	0.3733	2.1621	1.6364	12.5238	12.0655	7.76465	13.6667	43	1.66667	45.3333	0.525	62.3333	1.268	12.3383	4.66567	0.557667	4.981	0.505	0.104	0.578667	25.035	0.0146667	25.0203
W046	2021/2/1-2021/2/2	20:00-22:00	BCNY	63.8944	460.496	1521.02	483.736	488.612	113.342	11.923	10.3817	4.4349	14.2927	259.553	13.7082	7.15695	53.1913	n.d	10.4953	2.55305	3.24195	62.4082	5.83365	0.8879	4.93115	0.5593	0.3733	n.d	7.16625	20.7407	10.3156	7.22315	14.3333	48.3333	1.33333	50	0.521667	39.6667	1.143	22.1753	4.704	0.492	7.73533	0.533333	0.101667	0.591	37.744	0.025	37.719
W047	2021/2/1-2021/2/2	22:00-02:00	BCNY	114.968	548.886	1535.98	429.507	827.109	145.416	16.1696	6.5227	4.6644	20.6503	356.818	9.33547	8.74697	67.3135	n.d	5.7672	3.85357	2.5169	45.6285	6.35427	2.15287	76.3816	2.71057	4.6851	n.d	8.98843	13.0222	5.06957	9.6657	14.6	59.4	27.2	100.4	0.611	14	0.895	21.5554	4.7612	0.4598	7.5982	0.626	0.117	0.565	43.9738	0.0335	43.9402
W048	2021/2/1-2021/2/2	02:00-06:00	BCNY	158.036	696.177	1487.41	308.839	788.62	133.794	20.7306	2.69367	4.31587	29.3424	411.997	5.59403	7.73447	86.3597	0.0135	3.9687	4.8863	2.52857	33.6999	3.90873	2.12515	76.055	3.24567	n.d	1.9594	5.55243	9.0742	2.82357	12.415	14.6	43	7.2	53.2	0.6354	13.4	0.8656	13.6074	4.6052	0.4142	5.328	0.8168	0.08575	0.5454	43.4718	0.0174	43.4544
W049	2021/2/1-2021/2/2	06:00-08:00	BCNY	133.11	834.259	1768.15	531.318	639.918	220.568	27.57	2.55665	5.26505	33.4517	455.551	6.6021	10.1064	125.517	n.d	7.67205	5.382	4.2161	29.0683	4.631	1.4203	24.504	1.50105	n.d	1.9594	11.3529	14.0895	5.63505	16.8161	15	34.3333	10.3333	49	0.612	14.6667	0.630667	16.0403	4.55867	0.412	6.014	0.606	0.0936667	0.542333	45.1057	0.0213333	45.0843
W050	2021/2/1-2021/2/2	08:00-10:00	BCNY	128.938	657.126	2439.38	637.475	636.933	283.05	25.9693	2.16425	8.27225	32.8185	427.473	6.1018	10.9238	129.451	n.d	4.565	7.5391	4.9196	25.0625	6.37155	2.0035	8.9702	1.4366	n.d	1.9147	9.8772	8.23165	5.8607	22.2038	16.6667	38.6667	19.3333	67.3333	0.736667	20.6667	1.89033	20.0203	6.834	0.604667	8.05833	0.736333	0.117333	0.691333	45.7767	0.016	45.7607
W051	2021/2/5-2021/2/6	10:00-12:00	BCNY	920.631	2446.27	1243.69	127.189	466.846	828.431	65.7267	0.7035	4.80435	24.1486	776.487	2.29855	7.15	51.4674	0.0039	1.37525	3.49235	0.9138	9.8361	7.47345	1.1646	6.9891	1.4754	n.d	1.8224	12.628	5.005	0.8196	6.66855	13	6.66667	6.66667	16	0.402333	60.6667	0.450667	3.07567	3.888	0.488333	1.72533	0.329	0.104333	0.521	18.2887	0.0336667	18.255
W052	2021/2/5-2021/2/6	12:00-14:00	BCNY	1006.88	2717.01	1439.77	105.157	556.753	955.824	73.3194	0.94705	7.6194	24.2968	856.406	2.6817	8.1273	61.0077	0.0818	0.69215	4.37695	1.1084	14.1875	5.12155	1.9151	4.3615	0.554	n.d	1.8224	13.8072	2.72805	0.7984	9.24415	12	2	5.33333	8	0.388667	82.6667	0.298667	3.728	4.05767	0.451333	1.98533	0.294333	0.102333	0.438	17.28	0.068	17.212
W053	2021/2/5-2021/2/6	14:00-16:00	BCNY	798.041	2662.34	1538.77	126.233	546.658	892.164	67.3525	1.2634	7.57965	24.8854	813.755	4.9751	8.8901	69.354	0.0818	7.61515	4.2528	2.5856	15.091	4.5068	2.6656	2.85405	0.554	n.d	3.7551	12.565	14.3421	15.7871	9.51775	13.6667	4	5	9.66667	0.427667	98.6667	0.365	5.119	4.574	0.446	2.674	0.323333	0.110333	0.443667	15.3223	0.079	15.2433
W054	2021/2/5-2021/2/6	16:00-18:00	BCNY	111.412	1222.64	1619.74	222.372	346.397	341.293	28.17	2.1608	2.97985	17.0308	395.405	7.43115	5.9372	52.9346	n.d	11.9628	3.01425	3.34515	15.8123	6.3387	1.035	2.92575	1.0392	0.4487	3.72715	4.59895	22.9772	12.1444	7.16035	13.3333	8.66667	5	15.6667	0.466667	92.3333	0.499333	4.295	4.58033	0.489667	2.44333	0.308333	0.109333	0.484333	11.689	0.0653333	11.6237
W055	2021/2/5-2021/2/6	18:00-20:00	BCNY	69.776	896.976	1909.4	344.006	341.37	202.556	19.7157	3.4691	3.26665	17.4136	311.988	10.0485	5.0293	48.1434	n.d	11.2182	3.2138	3.71335	17.5597	5.6474	1.7451	2.2796	1.2502	0.4487	3.6992	3.03135	21.2186	11.0238	8.63725	12	12.6667	4.66667	18.6667	0.483	69	0.918667	6.349	5.397	0.475333	3.43767	0.311667	0.118667	0.451667	10.8603	0.04	10.8203
W056	2021/2/5-2021/2/6	20:00-22:00	BCNY	149.895	1004.66	2019.34	321.983	358.55	173.89	18.9559	4.00465	4.11215	16.5891	290.126	12.8771	5.1291	55.1521	n.d	17.7883	3.36605	5.3139	14.4339	3.5888	1.89995	1.45565	2.1808	1.0241	n.d	3.2888	32.4082	19.2342	9.9509	12.3333	10.3333	5	17.3333	0.504	68	0.964333	10.682	6.02167	0.432333	4.994	0.331	0.104333	0.413	11.196	0.004	11.192
W057	2021/2/5-2021/2/6	22:00-02:00	BCNY	132.279	760.322	2036.14	413.244	397.326	158.261	19.3028	4.18823	3.8029	14.1267	276.452	9.83323	4.6871	50.4982	n.d	9.8794	3.86733	3.75647	16.9807	6.00967	0.9408	2.06663	1.48735	1.0241	n.d	0.168	20.6438	10.2552	11.1901	12	12.2	5.2	19.4	0.5242	54.2	1.0002	15.5462	6.225	0.374	6.5784	0.3784	0.1088	0.3652	12.6335	0.004	12.6295
W058	2021/2/5-2021/2/6	02:00-06:00	BCNY	148.193	569.952	1945.25	340.832	402.054	129.496	21.9495	3.5185	3.26847	14.0589	258.122	6.22443	4.3708	48.2199	n.d	2.36763	4.34907	2.32827	18.8831	7.963	0.988767	0.3487	0.5372	n.d	n.d	0.5609	6.95453	1.74217	11.1904	12.2	7.6	6.4	16.8	0.5182	35.6	0.7606	15.12	5.8266	0.3126	6.3792	0.3626	0.0582	0.3164	18.5276	0.008	18.5196
W059	2021/2/5-2021/2/6	06:00-08:00	BCNY	178.845	755.036	2060.75	384.153	428.351	219.653	30.4547	3.32875	4.3128	21.0051	372.873	7.0511	6.44735	73.7124	n.d	4.74185	4.78305	3.1167	18.7334	9.39755	1.274	1.09585	1.0001	n.d	4.8412	1.99665	10.4671	3.7168	12.4999	12	7.33333	8	19.3333	0.519667	22.3333	0.761667	18.285	5.996	0.365333	7.224	0.388	0.0773333	0.371333	28.359	0.00933333	28.3497
W060	2021/2/5-2021/2/6	08:00-10:00	BCNY	170.519	819.847	2258.27	466.354	540.241	335.623	37.6273	2.7715	6.32595	35.6407	573.325	6.53515	8.98265	116.846	n.d	3.5489	5.27405	3.16225	20.1016	10.1028	0.8623	5.56715	2.2593	n.d	4.8412	3.765	7.6261	2.60635	16.602	13.6667	17.6667	12.3333	36	0.610667	21	1.51433	25.168	6.77733	0.498667	9.52467	0.350667	0.107667	0.489667	36.086	0.015	36.071
W061	2021/2/9-2021/2/10	10:00-12:00	BCNY	122.695	214.077	1070.41	70.6382	268.267	126.322	10.518	0.4732	0.67265	5.14375	132.185	0.58215	2.42205	16.3358	n.d	n.d	2.27945	0.55095	9.758	8.3204	1.3702	2.2504	n.d	0.9153	n.d	1.9429	n.d	n.d	4.91505	11.3333	1	12	16.6667	0.395	60.6667	0.680333	2.408	3.686	0.519333	1.569	0.307667	0.105	0.406667	9.72567	0.0045	9.72117
W062	2021/2/9-2021/2/10	12:00-14:00	BCNY	152.812	173.94	970.149	80.5067	239.376	114.481	9.05015	0.3187	0.8881	4.84285	117.517	0.508	1.94745	13.8317	n.d	n.d	2.1322	0.5395	9.43065	5.7996	1.091	4.7184	0.8006	n.d	n.d	1.34415	n.d	n.d	4.5532	11	n.d	9.66667	12.6667	0.38	65	0.612333	2.24633	3.44467	0.534333	1.42233	0.286	0.099	0.403333	9.298	0.0173333	9.28067
W063	2021/2/9-2021/2/10	14:00-16:00	BCNY	143.274	142.02	937.71	119.652	232.602	99.8723	7.4437	0.38845	1.05445	6.25975	111.399	0.594	1.94115	13.8982	n.d	n.d	1.90005	0.56015	9.72765	7.30495	0.8118	3.4019	0.93575	n.d	n.d	1.2508	n.d	n.d	4.9782	11	1	9	12.3333	0.383	65.3333	0.679	2.17933	3.24033	0.589	1.28567	0.332	0.101	0.341333	7.959	0.008	7.951
W064	2021/2/9-2021/2/10	16:00-18:00	BCNY	103.22	108.16	856.367	151.562	284.599	86.1274	5.9089	0.30315	1.06475	6.2419	91.9598	0.5163	1.92545	14.7294	n.d	n.d	2.26175	0.50045	9.95745	9.546	1.0097	1.8869	1.0709	n.d	n.d	1.6611	n.d	n.d	4.8991	11	1	9.33333	12	0.378667	63.3333	0.716333	2.175	2.96033	0.628667	1.155	0.282667	0.117	0.308	8.07433	0.008	8.06633
W065	2021/2/9-2021/2/10	18:00-20:00	BCNY	138.639	59.1811	748.021	217.545	292.197	68.286	4.77615	0.1391	1.0081	4.40005	66.2378	0.4601	2.7607	12.522	n.d	n.d	2.48315	0.468	9.5526	7.42495	1.165	2.1846	n.d	1.7741	n.d	5.628	n.d	n.d	4.42	11	n.d	9.66667	13	0.387333	57.3333	0.81	2.09133	2.698	0.661667	1.04933	0.291667	0.13	0.267333	8.07967	0.00633333	8.07333
W066	2021/2/9-2021/2/10	20:00-22:00	BCNY	113.114	28.1158	705.454	302.428	212.755	58.1673	4.2175	0.20375	1.05905	3.383	50.8606	0.5017	3.19355	9.8804	n.d	n.d	2.117	0.4865	9.2675	5.594	1.3203	2.6808	0.8918	1.7741	3.0076	6.78135	n.d	n.d	3.4574	11	n.d	9	11	0.366	55.6667	0.892333	1.858	2.50367	0.682333	0.946	0.309667	0.127333	0.294	7.38833	0.005	7.38333
W067	2021/2/9-2021/2/10	22:00-02:00	BCNY	87.5884	23.5138	712.25	270.495	162.322	49.4285	3.34373	0.266567	1.28083	3.22053	44.1643	0.459167	2.2508	10.0486	n.d	n.d	1.8138	0.5093	8.48063	12.0028	1.2159	0.8281	1.79683	0.7201	3.3995	3.7068	n.d	n.d	3.01437	11	n.d	9.4	10.6	0.3476	54.4	0.8906	1.6876	2.4914	0.7054	0.8938	0.2504	0.1404	0.3062	7.5475	0.004	7.5435
W068	2021/2/9-2021/2/10	02:00-06:00	BCNY	17.3638	21.6281	729.87	149.068	165.841	45.9092	3.07873	0.213233	1.69087	3.88977	48.1397	0.5719	1.87127	12.005	n.d	n.d	1.74203	0.550233	7.5638	8.53057	n.d	0.8281	2.6395	n.d	n.d	2.84127	n.d	n.d	4.00307	10.6	n.d	8.6	9	0.3508	51.2	0.758	1.622	2.5542	0.631	0.9404	0.2368	0.1384	0.309	6.6754	0.002	6.6734
W069	2021/2/9-2021/2/10	06:00-08:00	BCNY	181.148	15.1058	652.76	91.3308	160.206	47.0514	3.21345	0.18805	1.71365	4.03605	58.6425	0.59805	2.1461	11.9367	n.d	n.d	2.00555	0.5425	6.82655	8.79635	0.8357	n.d	n.d	0.0063	1.4516	2.4665	n.d	n.d	4.48615	10.6667	1	8	10.6667	0.370333	45	0.648	1.59967	2.476	0.554333	0.908	0.23	0.115667	0.311667	6.61667	n.d	6.61667
W070	2021/2/9-2021/2/10	08:00-10:00	BCNY	94.8736	12.9608	542.211	65.7559	137.621	40.3556	2.65535	0.0913	1.5862	3.52005	51.2374	0.6067	1.8802	10.6678	n.d	n.d	1.8109	0.45115	6.20495	9.45125	0.4328	n.d	2.5136	0.0063	1.4516	1.6192	n.d	n.d	3.64905	11	1	9	13	0.396667	42	0.64	1.404	2.11	0.474667	0.805667	0.218667	0.089	0.305	6.24133	0.003	6.23833
W071	2021/2/13-2021/2/14	10:00-12:00	DCNY	108.384	18.4117	784.046	90.8279	294.628	43.849	4.80525	n.d	2.07345	3.2796	47.9312	0.8203	5.9988	12.6526	n.d	n.d	3.6987	0.37465	3.26685	8.1769	1.1781	24.7306	n.d	n.d	n.d	15.7082	n.d	n.d	3.70185	12	n.d	9.66667	8.33333	0.376667	57.3333	0.735	1.58	2.75767	0.528667	0.890333	0.494333	0.130333	0.338	5.25467	0.009	5.24567
W072	2021/2/13-2021/2/14	12:00-14:00	DCNY	172.599	15.7675	815.748	81.4759	307.738	42.0151	4.6023	n.d	2.40685	3.30445	49.535	0.9347	6.07425	14.1382	n.d	n.d	3.3967	0.39365	3.52565	8.9515	1.2765	22.8082	1.3815	3.3623	0.1426	15.9924	n.d	n.d	4.50085	11.6667	n.d	9	8.66667	0.379	59.6667	0.704	1.56867	2.803	0.524667	0.931667	0.387333	0.116667	0.283667	5.62567	0.0156667	5.61
W073	2021/2/13-2021/2/14	14:00-16:00	DCNY	n.d	19.59	943.524	72.3764	311.085	43.0731	4.733	n.d	3.11905	3.80335	55.068	1.21345	6.02835	17.961	n.d	n.d	2.0497	0.50925	3.55335	9.49595	n.d	2.4746	1.3815	2.7136	0.1426	15.7382	n.d	n.d	5.79755	12	n.d	9	9	0.374667	59.3333	0.642667	1.55867	3.072	0.557333	0.981333	0.387333	0.131333	0.284333	5.998	0.0153333	5.98267
W074	2021/2/13-2021/2/14	16:00-18:00	DCNY	144.206	40.1791	1041.41	161.309	647.758	53.4001	9.16965	n.d	3.6015	5.3869	79.1762	1.4034	19.9117	23.4971	n.d	n.d	2.2481	0.63435	3.9214	9.8441	0.801	3.07205	1.1723	2.0649	n.d	47.6822	n.d	n.d	9.1733	12	n.d	10.6667	10.3333	0.377	59	0.662	1.65333	3.318	0.539333	1.079	0.419	0.146333	0.296	6.59033	0.0306667	6.55967
W075	2021/2/13-2021/2/14	18:00-20:00	DCNY	349.128	57.0822	1251.89	493.23	1756.27	71.162	25.0802	1.9993	4.06295	8.66305	99.2629	1.30315	52.8917	31.1927	n.d	n.d	2.74455	0.7348	7.122	8.363	0.81525	5.03255	1.75505	n.d	13.3674	156.218	n.d	n.d	21.6611	12	5	10	12.6667	0.423	47.6667	1.25033	2.30267	3.569	0.562667	1.24967	1.11333	0.296667	0.299	11.756	0.0313333	11.7247
W076	2021/2/13-2021/2/14	20:00-22:00	DCNY	611.024	59.7814	1489.56	753.135	2887.54	82.5961	39.3909	1.79635	5.4056	11.3675	101.166	1.31275	85.377	38.7338	n.d	n.d	3.5711	0.8576	11.4393	6.71385	0.8295	5.38525	2.3378	n.d	14.3172	275.49	n.d	n.d	35.2672	12	3	9	15.3333	0.470667	47	2.312	4.022	4.494	0.660667	1.52167	2.30533	0.591333	0.348333	10.1757	0.0166667	10.159
W077	2021/2/13-2021/2/14	22:00-02:00	DCNY	564.371	39.1967	1293.89	469.212	2307.4	61.76	29.6365	0.741933	4.7345	9.0192	83.42	1.2609	67.1664	32.29	n.d	n.d	3.87093	0.9516	9.78453	8.61193	1.5071	3.88903	0.3493	1.1438	9.27765	212.114	n.d	n.d	31.1852	12	n.d	9.6	13.6	0.4682	39.8	1.9398	4.511	4.421	0.496	1.5884	2.305	0.577	0.3096	11.8138	0.00833333	11.8054
W078	2021/2/13-2021/2/14	02:00-06:00	DCNY	353.455	32.1618	1116.91	207.581	1529.4	45.8062	20.954	0.6119	3.89213	6.9567	68.6967	1.40917	45.1725	25.7247	n.d	n.d	3.41287	1.02207	9.17507	9.87543	0.6121	4.22123	1.35085	3.2304	1.86595	134.701	n.d	n.d	22.9805	12	n.d	8.4	10	0.4258	27.8	1.0436	4.0918	3.5932	0.3782	1.5012	1.3232	0.3576	0.2568	12.7228	0.006	12.7168
W079	2021/2/13-2021/2/14	06:00-08:00	DCNY	273.23	45.4299	1119.23	163.737	1476.17	63.7537	22.4	0.90415	3.749	7.5527	88.8546	1.2855	44.9419	27.0531	n.d	n.d	3.5344	1.02985	11.2826	10.358	0.9123	4.24555	3.1797	n.d	4.67705	129.767	n.d	n.d	20.8359	12	n.d	8.33333	10	0.431333	26	1.00833	5.22133	3.55333	0.389333	1.73033	1.30367	0.355667	0.252667	14.8973	0.0065	14.8908
W080	2021/2/13-2021/2/14	08:00-10:00	DCNY	179.809	42.3593	861.172	135.599	933.452	67.8547	16.3557	0.50775	2.5092	6.27505	91.0018	1.0534	27.9415	23.1206	n.d	n.d	2.84845	0.69525	8.57255	7.47495	1.0572	3.6311	1.85825	n.d	7.2988	80.5417	n.d	n.d	11.8638	13	n.d	10	12.3333	0.43	29.3333	0.965667	5.25333	3.19667	0.441333	1.74667	1.01867	0.291	0.312667	16.2217	0.00866667	16.213
W081	2021/2/17-2021/2/18	10:00-12:00	DCNY	113.594	198.811	2664.35	36.3686	827.802	115.808	14.3009	0.3379	3.566	9.3321	157.213	2.4004	10.3883	34.468	n.d	1.091	6.77395	2.293	12.555	8.4219	1.2563	33.4331	n.d	n.d	n.d	30.5736	4.53615	0.97155	13.2865	13.6667	n.d	13.3333	17	0.653667	46.6667	1.12867	6.54533	8.38567	0.465667	4.606	0.813	0.13	0.229	17.0267	0.012	17.0147
W082	2021/2/17-2021/2/18	12:00-14:00	DCNY	141.367	179.37	2439.41	51.0868	772.286	116.201	13.2251	n.d	2.50335	8.49685	161.234	2.10535	9.24415	29.6725	n.d	0.531	5.1641	1.9645	15.3544	9.6369	0.64785	21.4154	1.7267	n.d	n.d	27.2207	3.1247	0.5153	12.7504	14	n.d	13.3333	12.6667	0.556667	63.6667	0.838	6.238	6.93267	0.479333	3.80967	0.731	0.131333	0.215333	14.765	n.d	14.765
W083	2021/2/17-2021/2/18	14:00-16:00	DCNY	163.671	331.395	2494.14	79.5577	824.955	148.546	16.1931	0.4831	2.4354	10.4823	223.626	2.4444	9.45145	33.4481	n.d	1.51505	4.85915	2.09955	20.5389	10.2096	0.3552	6.807	1.7267	n.d	2.7056	25.9588	5.44155	1.22555	13.4996	12.6667	n.d	9.66667	9.66667	0.551	78.3333	0.971333	7.49233	7.52	0.647667	4.23067	0.736	0.133667	0.206333	13.0703	n.d	13.0703
W084	2021/2/17-2021/2/18	16:00-18:00	DCNY	223.812	545.702	2413.93	93.4137	875.176	180.284	20.2303	0.43845	3.17145	11.7519	256.809	3.20935	10.9882	36.8291	n.d	4.0535	4.4474	2.49915	15.6244	11.0444	0.64655	5.5117	n.d	n.d	3.33315	31.2636	9.68075	3.11015	13.4586	12.6667	n.d	9.66667	12.6667	0.523333	83.6667	0.89	6.29933	7.092	0.668667	3.72233	0.735333	0.145333	0.281	13.1847	n.d	13.1847
W085	2021/2/17-2021/2/18	18:00-20:00	DCNY	312.396	583.043	2517.45	111.976	999.268	183.605	24.6334	0.60225	3.226	11.9469	257.155	2.7575	15.7244	37.2218	n.d	5.7683	4.75945	2.5727	11.9711	8.7026	1.34885	3.2084	n.d	n.d	3.89965	39.84	12.0763	4.4554	14.673	12.6667	n.d	11.3333	14	0.492	79.6667	0.991667	6.77167	7.35967	0.597333	3.999	0.864	0.159667	0.304	13.8837	n.d	13.8837
W086	2021/2/17-2021/2/18	20:00-22:00	DCNY	359.536	573.166	2876.88	94.8362	1060.39	191.979	26.4851	0.5897	2.29665	12.2357	279.468	1.5904	16.5803	34.0181	0.1866	n.d	5.12715	2.31455	15.3282	6.1005	1.75025	1.4702	8.1008	n.d	3.8386	42.5449	n.d	n.d	15.049	12.3333	n.d	12.3333	16.6667	0.51	74	1.19767	8.49933	8.18433	0.579333	4.799	0.933667	0.177667	0.324333	14.6153	n.d	14.6153
W087	2021/2/17-2021/2/18	22:00-02:00	DCNY	239.933	577.804	3103	60.296	920.541	175.146	23.3397	0.178867	1.385	11.3982	273.056	1.4045	12.3641	30.3208	0.1866	n.d	4.93227	2.2236	12.805	6.93613	1.5991	2.303	4.16147	1.6619	n.d	39.3015	n.d	n.d	12.6077	12.8	n.d	14.2	18	0.5242	76.4	1.0724	9.1502	9.0012	0.5836	5.2824	0.8312	0.1678	0.3026	13.6862	n.d	13.6862
W088	2021/2/17-2021/2/18	02:00-06:00	DCNY	203.101	466.44	3189.17	48.938	844.077	141.037	18.9469	0.1287	1.52083	10.6181	239.984	1.37977	10.8015	28.6441	n.d	n.d	5.0149	2.21917	10.9606	7.12003	1.38333	1.5268	0.3494	1.8813	2.7764	36.2663	n.d	n.d	12.801	11.8	n.d	13.8	15.6	0.5066	69.4	0.9824	8.508	9.1972	0.5376	5.3212	0.8078	0.1472	0.2754	12.2376	n.d	12.2376
W089	2021/2/17-2021/2/18	06:00-08:00	DCNY	200.053	433.113	3198.75	45.714	907.499	149.866	18.2546	n.d	1.868	12.9243	255.889	1.2671	11.2422	30.8701	n.d	n.d	4.8339	2.17625	10.7645	6.7231	1.6341	0.4955	0.2409	2.1007	0.606	37.9064	n.d	n.d	13.821	11.3333	4	15	22.6667	0.510667	60	1.03667	9.002	9.48667	0.526	5.55033	0.835667	0.159	0.248667	11.9327	n.d	11.9327
W090	2021/2/17-2021/2/18	08:00-10:00	DCNY	176.824	466.903	3172.79	42.1411	905.223	166.755	19.6152	n.d	2.50185	14.7147	271.88	1.5226	10.9863	32.8981	n.d	0.1858	5.139	2.3047	10.2625	8.36285	0.7995	4.2143	0.1695	n.d	n.d	35.1619	1.2412	0.0667	14.9488	12.3333	4	16	23.3333	0.521667	62	0.978333	8.60367	9.47067	0.529	5.32567	0.859333	0.167333	0.307667	12.539	n.d	12.539
W091	2021/2/21-2021/2/22	10:00-12:00	DCNY	405.72	443.37	2001.09	178.54	1189.91	191.401	25.891	1.1241	7.8633	34.5166	462.463	4.2533	18.1541	129.137	n.d	0.5603	6.25425	3.99205	35.6115	8.5697	1.2695	27.0592	2.23985	n.d	n.d	46.8468	1.839	n.d	16.4535	20.6667	13	12.3333	31.3333	0.787333	55.3333	1.30167	14.7977	6.264	0.581	5.86567	1.225	0.182333	0.469	20.4797	0.033	20.4467
W092	2021/2/21-2021/2/22	12:00-14:00	DCNY	366.732	718.915	1702.88	50.5359	846.552	247.991	28.8889	1.4962	5.05075	21.3431	392.616	3.08745	13.2142	55.608	0.0451	n.d	4.01935	1.667	26.4966	6.92915	1.551	13.2339	1.8025	n.d	2.5652	30.3523	0.2129	n.d	12.2012	20.6667	7.66667	9	20.6667	0.609333	90.6667	0.742333	9.50267	6.02633	0.655	4.10867	0.962	0.158333	0.535667	13.4323	0.0746667	13.3577
W093	2021/2/21-2021/2/22	14:00-16:00	DCNY	449.809	1202.89	1423.09	54.5603	645.951	404.127	40.0884	2.2117	3.41595	20.7403	511.001	3.4188	11.7759	47.0236	0.0451	0.914	3.0439	0.99105	16.0824	8.0289	n.d	5.7926	1.5291	n.d	2.5652	20.6783	1.98265	0.8015	9.04505	17.6667	4	10.6667	16	0.461667	101.333	0.478333	4.638	4.93	0.449667	2.37467	0.612	0.137333	0.561667	9.812	0.102667	9.70933
W094	2021/2/21-2021/2/22	16:00-18:00	DCNY	316.166	758.571	1512.42	54.535	587.538	275.282	26.2555	2.802	2.3461	17.8422	369.375	3.4313	8.5709	39.8773	n.d	0.914	2.34905	0.88725	21.4687	9.283	0.5326	4.33445	1.2798	n.d	2.0351	14.4711	3.7524	0.8015	7.29245	16.3333	2	9.66667	14.3333	0.376667	89.3333	0.449	2.80467	4.53867	0.446667	1.773	0.558	0.122	0.487667	9.12167	0.037	9.08467
W095	2021/2/21-2021/2/22	18:00-20:00	DCNY	138.994	261.363	1714.86	81.8382	846.46	118.177	14.3801	3.8019	1.469	13.4785	217.591	4.94265	10.5596	43.7444	n.d	3.392	2.4221	1.16155	22.2885	8.92955	0.9647	4.8257	1.2798	n.d	5.5938	26.1978	8.2123	2.3808	8.83985	20	3.33333	7.66667	14.3333	0.388667	72.3333	0.478	3.736	5.00967	0.474333	2.27067	0.634667	0.105	0.278333	12.3107	n.d	12.3107
W096	2021/2/21-2021/2/22	20:00-22:00	DCNY	267.778	417.535	1741.31	90.4477	1100.12	167.299	23.4383	3.76845	2.0829	18.7265	313.497	5.6472	17.8353	53.8404	n.d	1.8601	3.12355	1.32785	19.0243	9.2513	1.3968	6.22195	4.044	3.8858	5.17895	39.4876	5.188	1.3074	11.162	18	12.6667	9	25.6667	0.514667	44.3333	0.710333	13.0387	5.451	0.521333	4.758	1.02067	0.125	0.27	16.4967	n.d	16.4967
W097	2021/2/21-2021/2/22	22:00-02:00	DCNY	338.545	395.738	1632.23	53.4212	855.921	150.345	26.7258	2.37223	2.18057	18.8224	326.911	3.85723	15.028	50.2921	n.d	0.421433	3.64317	1.1976	20.1844	9.997	0.73195	8.15917	3.34765	3.8858	4.12435	26.305	2.64903	0.3213	9.10687	15.4	16.6	11	32.2	0.5642	26.4	0.6016	10.2976	5.1784	0.4388	4.1278	0.8698	0.1232	0.2822	20.3055	n.d	20.3055
W098	2021/2/21-2021/2/22	02:00-06:00	DCNY	229.216	275.597	1525.85	170.033	619.186	142.735	22.8621	1.47747	2.03247	19.7205	287.48	2.28317	9.08957	83.6357	n.d	0.1824	4.1983	1.56123	24.5682	10.1126	0.6777	6.25767	1.0563	0.358	8.2746	15.4595	1.44015	0.19895	16.0082	16.6	13	10	19.4	0.4714	37.8	0.7304	5.1062	4.5228	0.4158	2.7334	0.592	0.0902	0.2396	44.194	0.0516667	44.1423
W099	2021/2/21-2021/2/22	06:00-08:00	DCNY	232.913	375.482	1582.22	252.712	693.797	251.218	24.4649	1.2797	2.3568	28.9028	439.465	1.964	11.3938	135.897	n.d	0.0014	4.9707	1.9119	25.8667	9.774	0.2909	7.97195	n.d	0.358	4.77055	19.1966	0.6216	n.d	23.9968	20	10.6667	12.6667	29.3333	0.602333	22	1.30567	6.82367	4.98667	0.466	3.39533	0.661667	0.109333	0.36	40.3353	0.025	40.3103
W100	2021/2/21-2021/2/22	08:00-10:00	DCNY	326.382	517.64	1677.07	193.673	887.078	305.988	29.6045	1.4162	11.943	49.0879	634.058	5.7345	13.8426	173.574	0.0213	0.0014	6.92895	4.41025	29.7894	9.5356	1.0533	15.4643	3.0172	n.d	1.2665	21.5974	0.6216	n.d	25.313	22.6667	16	20	46.3333	0.644	17	1.089	8.324	4.82667	0.467333	3.60433	0.696	0.107333	0.380333	33.172	0.0303333	33.1417
W101	2021/2/24-2021/2/25	10:00-12:00	ACNY	25.7621	445.942	1122.21	180.346	382.726	180.571	17.1486	0.8668	1.7363	12.5015	237.919	2.18905	4.4154	38.9712	n.d	2.73185	3.75745	1.3286	12.3661	9.94885	2.6637	2.207	n.d	1.53465	2.4254	4.658	7.14925	2.04495	7.2913	12	5	9.66667	18.6667	0.62	65	1.08633	3.683	3.58267	1.06733	1.46467	0.307333	0.176667	0.340667	15.3607	0.0845	15.2762
W102	2021/2/24-2021/2/25	12:00-14:00	ACNY	114.474	516.257	1171.35	204.314	464.098	209.976	17.4927	0.8319	2.2472	12.5569	247.038	2.24025	4.92575	40.8002	0.054	2.45935	3.74855	1.52855	17.537	5.9775	1.65055	6.5241	1.0945	1.73035	2.46055	5.37555	6.0544	3.6356	8.7093	12.3333	n.d	8.66667	13.3333	0.642667	79	1.13333	5.082	3.803	1.23467	1.79367	0.394	0.205667	0.323333	14.5147	0.0673333	14.4473
W103	2021/2/24-2021/2/25	14:00-16:00	ACNY	143.139	445.971	1180.6	384.312	494.269	221.945	18.1683	0.8348	3.8846	17.7669	278.589	2.3928	4.93005	41.6403	0.06855	0.29115	3.8073	1.6368	21.6691	3.92365	0.6374	6.37125	9.222	0.4364	2.4957	2.9457	1.72575	0.1365	10.9519	13.3333	4.5	8.66667	16.3333	0.683333	86.6667	1.50267	6.22733	3.89633	1.48733	2.113	0.466	0.250667	0.342667	10.5353	0.069	10.4663
W104	2021/2/24-2021/2/25	16:00-18:00	ACNY	132.195	465.68	1204.83	554.688	519.195	234.692	19.3742	0.9238	4.99845	21.5402	308.419	3.38065	5.81975	48.2987	0.09745	0.8932	3.81695	2.0972	21.3114	4.64825	1.6475	1.33965	16.6952	0.2849	n.d	2.45765	3.4446	0.5372	13.4939	13.6667	4.33333	10	19.3333	0.735667	82	2.15	5.899	3.986	1.57433	2.19833	0.498667	0.246333	0.377667	15.8633	0.0585	15.8048
W105	2021/2/24-2021/2/25	18:00-20:00	ACNY	164.076	567.079	1164.61	440.902	498.279	212.558	18.6254	0.71025	4.11005	18.7603	294.405	4.08515	6.5294	61.4617	0.1118	4.67205	3.62355	2.4369	17.2124	5.9596	1.9812	1.35885	10.4771	0.2849	5.0388	5.17315	10.4794	3.72535	11.7729	13	11.6667	8.33333	24	0.791667	57.3333	1.95367	5.48833	3.991	1.37233	2.176	0.480667	0.200333	0.324333	18.724	0.0366667	18.6873
W106	2021/2/24-2021/2/25	20:00-22:00	ACNY	94.5595	469.594	1036.73	218.152	384.115	137.09	13.0137	0.43135	2.6137	11.4286	207.297	3.15865	5.1576	53.102	n.d	4.98235	3.1268	1.9925	13.1262	7.1495	1.49125	1.9397	4.9133	1.6873	5.0388	7.2043	11.3584	4.0671	7.58715	13.3333	21	7.33333	32	0.784333	34.3333	1.34267	4.386	3.655	0.958	1.883	0.396333	0.174	1.554	19.1613	0.0173333	19.144
W107	2021/2/24-2021/2/25	22:00-02:00	ACNY	85.2551	329.633	1036.02	182.513	396.78	101.915	12.3553	0.411867	2.316	11.5412	203.247	1.70737	4.5906	33.5661	n.d	0.8719	3.65513	1.3641	14.2148	7.97933	1.0054	9.0931	0.4053	1.6873	0.5803	7.06673	3.64437	0.6676	7.20167	12.4	4.75	8.8	17.4	0.698	44.8	0.9838	3.8538	3.3148	0.715	1.7796	0.3592	0.151	1.0146	18.3337	0.015125	18.3186
W108	2021/2/24-2021/2/25	02:00-06:00	ACNY	240.088	375.659	1007.41	209.647	430.4	126.074	19.2798	0.379867	3.76477	27.0482	299.45	1.78987	5.5532	45.6134	n.d	0.19035	4.32433	1.43437	16.842	6.60913	0.324567	16.2781	2.5619	n.d	n.d	7.7707	1.09633	0.1761	8.4644	14	7	11	23.4	0.7236	27.2	1.0874	4.5582	3.243	0.6684	2.0446	0.3772	0.117	0.2378	24.582	0.026	24.556
W109	2021/2/24-2021/2/25	06:00-08:00	ACNY	282.205	482.649	1159.85	218.92	523.803	226.905	24.9691	0.26925	6.9549	54.6335	531.683	2.97945	9.6846	90.7719	n.d	0.0052	5.27125	2.0397	18.7034	5.44935	0.33625	6.85995	4.5057	n.d	3.901	13.3791	0.1494	n.d	12.212	17	17.6667	21	49.6667	0.774333	9	1.15733	6.417	3.504	0.715667	2.52133	0.403	0.121333	0.315	36.7853	0.0203333	36.765
W110	2021/2/24-2021/2/25	08:00-10:00	ACNY	252.938	496.321	1248.87	180.271	506.476	243.595	24.1579	0.4606	6.83425	49.6349	615.424	3.1552	10.2823	101.399	n.d	0.1898	4.8613	2.60625	15.3917	4.83135	1.5059	1.95095	4.6857	n.d	3.901	11.2006	0.6439	n.d	11.6323	18.6667	22	25.3333	60.6667	0.949667	7.66667	1.46767	10.1683	4.04233	0.794333	3.60633	0.515	0.147667	0.402333	38.7487	0.0376667	38.711
W111	2021/2/28-2021/3/1	10:00-12:00	ACNY	65.448	389.96	892.818	218.35	446.342	200.439	20.36	n.d	4.901	18.8027	263.661	3.48705	9.8356	101.482	n.d	3.5911	9.4187	3.19935	13.1585	7.8509	1.3283	8.36515	5.14545	n.d	1.1771	17.9496	8.66895	2.63125	8.23	12.6667	44.6667	7.66667	55.3333	0.889333	32.3333	1.24867	11.573	2.55633	0.335	4.005	0.4	0.0876667	0.299333	25.019	0.0506667	24.9683
W112	2021/2/28-2021/3/1	12:00-14:00	ACNY	35.1552	407.103	935.143	170.594	435.121	191.883	20.6056	n.d	4.5675	18.9137	285.43	3.10835	9.7004	95.2901	n.d	3.00305	7.44885	3.00025	12.914	7.03395	0.7987	6.1154	3.7926	n.d	1.7787	16.3767	7.58495	2.21585	8.3317	15.3333	41	7	50.6667	0.898	48.6667	1.17833	13.7083	2.81633	0.363	4.63867	0.418	0.0816667	0.306667	27.6993	0.077	27.6223
W113	2021/2/28-2021/3/1	14:00-16:00	ACNY	35.5085	457.626	889.112	129.628	380.576	187.926	20.4017	0.3155	4.06715	22.7584	328.143	3.4061	9.1715	87.8163	n.d	4.9725	5.18785	2.8424	11.0374	8.8365	0.34205	4.628	4.42535	n.d	2.3803	11.5749	10.656	3.92775	7.5735	16.3333	42.6667	5.33333	50.6667	0.918667	60.6667	1.04	15.0207	2.94533	0.38	5.00267	0.461333	0.0723333	0.322333	24.976	0.125333	24.8507
W114	2021/2/28-2021/3/1	16:00-18:00	ACNY	26.6023	279.065	624.522	106.995	247.462	114.614	11.9713	0.89455	3.1049	17.4261	227.494	3.26395	5.07555	61.1691	0.0206	4.02465	2.8535	1.84205	8.06855	8.1589	0.40545	5.7685	3.4774	n.d	1.8862	4.96385	8.6253	3.15385	5.54225	13.3333	40	3	44	0.9	75	0.822	9.85033	2.25933	0.359667	3.37033	0.348667	0.0635	0.258	21.6447	0.124333	21.5203
W115	2021/2/28-2021/3/1	18:00-20:00	ACNY	63.3258	68.7656	422.706	84.4424	166.768	41.2357	4.8217	1.402	2.1947	7.6105	93.7309	2.65345	2.8052	31.3193	0.0206	0.8895	2.07155	0.8114	6.1693	7.21615	1.42385	n.d	1.3341	n.d	1.33595	3.2732	3.60065	0.5323	4.5389	11.3333	30	1	31	0.784667	71.6667	0.738	4.28233	1.53233	0.393	1.565	0.229333	0.059	0.186667	18.343	0.0616667	18.2813
W116	2021/2/28-2021/3/1	20:00-22:00	ACNY	143.519	76.2448	459.445	67.3856	275.957	47.852	7.6183	1.0576	2.10925	6.55775	102.755	2.5275	5.0602	38.4802	n.d	1.06685	2.0477	0.76455	5.99455	6.5739	3.06785	n.d	2.232	n.d	0.6272	8.594	4.17785	0.61865	6.29485	11.6667	25.3333	1	26.3333	0.731667	59	0.629667	4.02167	1.48467	0.382333	1.37633	0.223667	0.07	0.227	16.1613	0.0303333	16.131
W117	2021/2/28-2021/3/1	22:00-02:00	ACNY	117.158	120.096	567.254	55.9744	315.774	60.2427	10.1108	1.1627	2.81093	9.5594	162.555	2.78933	6.26557	47.031	n.d	1.2199	3.392	1.07027	7.1516	7.4165	1.9566	3.9278	2.1433	0.90125	0.4687	9.6153	5.02573	0.952667	6.41453	12.6	41.2	4.4	47.2	0.774	32.8	0.5848	6.8464	1.6546	0.3722	2.1554	0.3414	0.0704	0.2466	19.7538	0.02425	19.7295
W118	2021/2/28-2021/3/1	02:00-06:00	ACNY	90.934	199.976	720.051	120.479	341.713	104.374	12.7685	1.1759	3.57683	16.3351	280.052	3.3352	7.26413	60.2687	0.0386	1.06263	4.79923	1.45917	13.6935	8.2708	1.41943	4.2498	1.60617	0.500933	n.d	8.70087	3.91743	1.18485	8.20883	12.8	39.2	3.4	44.2	0.8058	19.6	0.5674	12.774	1.9684	0.3782	3.9562	0.3654	0.0638	0.2028	30.186	0.0152	30.1708
W119	2021/2/28-2021/3/1	06:00-08:00	ACNY	252.365	302.075	873.479	241.051	410.845	193.869	17.397	0.9926	4.3432	23.7488	422.288	3.5852	9.6487	90.5701	0.0386	0.42355	5.67635	1.45195	22.942	8.5773	1.6544	3.22155	2.87735	0.9037	1.9035	10.6126	1.5332	0.0412	10.6268	13.3333	58.6667	15.6667	82	0.884333	6.66667	0.762333	16.1823	2.497	0.377	5.13	0.442667	0.06	0.286	33.0513	0.0213333	33.03
W120	2021/2/28-2021/3/1	08:00-10:00	ACNY	328.316	389.892	1022.81	305.296	453.156	233.085	21.2018	0.89585	5.3291	28.6458	499.099	3.5087	10.7395	101.679	n.d	0.4096	5.61625	1.7085	20.7864	6.9854	1.44945	6.0511	1.9412	n.d	2.23535	10.3629	1.74535	0.0412	11.206	15.6667	64.6667	36	119.667	0.978333	5.33333	0.985	19.1113	2.82567	0.391	6.13533	0.487667	0.0736667	0.395333	37.1807	0.0226667	37.158
n.d: not detected
In this study, air pollutants were grouped as metals, non-metals, oxides, and ions.
Metals included Al, K, Ca, Ti, V, Cr, Mn, Fe, Ni, Cu, Zn, Ga, Ge, Pd, Ag, Sn, Sb, Ba, Au, Hg, and Pb;
Non-metals included Si, S, Cl, As, Se, Br, Te, and I ;
Oxides included SO2, NO2, NO, NOx, CO, and O3;
Ions included Cl-, NO3-, SO42-, Na+, NH4+, K+, Mg2+, and Ca2+.
[truncated: 9 more columns]

## Sheet: Table S2
Table S2. Relative abundance of potential human bacterial pathogens in the airborne bacterial communities (%)
Sample ID	Day	Time	Group	Achromobacter_xylosoxidans_A8_NC_014640	Achromobacter_xylosoxidans_NBRC_15126_ATCC27061_NC_023061	Achromobacter_xylosoxidans_NH44784-1996_NC_021285	Acinetobacter_baumanii_AB0057_NC_011586	Acinetobacter_baumannii_BJAB0715__NC_021733	Acinetobacter_baumannii_SDF__NC_010400	Acinetobacter_oleivorans_DR1_NC_014259.1	Aeromonas_hydrophila_L09-119__NC_021290	Aeromonas_hydrophila_subsp._hydrophila_ATCC_7966__NC_008570	Aeromonas_salmonicida_subsp._salmonicida_A449_NC_009348.1	Aeromonas_veronii_B565__NC_015424	Aeromonas_veronii_strain_HQ010516C-1_DQ029351.1	Arcobacter_butzleri_R4018_NC_009850	Bacillus_atrophaeus_1942_NC_014639.1	Bacillus_cereus_biovar_anthracis_str._CI_NC_014335.1	Bacillus_clausii_KS-K16_NC_006582.1	Bacillus_halodurans_C-125__NC_002570.2	Bacillus_licheniformis_ATCC_14580_NC_006270.3	Bacillus_megaterium_Q_B1551_NC_014019.1	Bacillus_pseudofirmus_OF4_NC_013791.2	Bacillus_pumilus_SAFR-032_NC_009848.1	Bacillus_subtilis_BSn5_NC_014976.1	Bacillus_subtilis_subsp._spizizenii_str._W23_NC_014479.1	Bacillus_subtilis_subsp._subtilis_str._168___NC_000964.3	Bacillus_thuringiensis_BB171_NC_014171.1	Bacillus_weihenstephanensis_KBAB4__NC_010184.1	Bacteroides_vulgatus_ATCC_8482__NC_009614	Bartonella_clarridgeiae_strain_73_NC_014932.1	Bordetella_petrii_strain_DS_12804_NC_010170.1	Brucella_microti_CC_4915__NC_013118.1	Burkholderia_cenocepacia_J2315___NC_011000.1	Burkholderia_glumae_BGR1_NC_012721.2	Burkholderia_multivorans_ATCC_17616__NC_010084.1	Burkholderia_sp._383__NC_007509.1	Campylobacter_jejuni_subsp._jejuni_81116__NC_009839	Clostridium_beijerinckii_NCIB_8052_NC_009617.1	Clostridium_botulinum_A3_str._Loch_aree_NC_010520.1	Clostridium_cellulovorans_743B_NC_014393.1	Clostridium_ljungdahlii_DS_13528_NC_014328.1	Clostridium_novyi_NT__NC_008593	Clostridium_perfringens_13__NC_003366	Clostridium_perfringens_ATCC_13124_NC_008261.1	Clostridium_sticklandii_str._DS_519___NC_014614.1	Clostridium_thermocellum_ATCC_27405__NC_009012.1	Corynebacterium_aurimucosum_ATCC_700975__NC_012590.1	Corynebacterium_efficiens_YS-314__NC_004369.1
W001	2021/1/20-2021/1/21	12:00-14:00	BCNY	0	0	0	0	0	0	0	0	0	0	7.21649	0	0	0	0	0	0	0	0	0	0	0	0	0	12.4742	0	0	0	0	0	0	0	0	0	0	0	0	0	0	0	0	0	0	0	0	10.8247
W003	2021/1/20-2021/1/21	16:00-18:00	BCNY	0	0	0	0	0	0	0	0	0	0	0.293255	0	0	0.293255	0	0	0.146628	6.30499	40.9091	0	0	0	0	0	4.39883	0	0	0	0	0	0	0	0	0	0	0	0	0	0	0	0	0	0	0	0	0
W005	2021/1/20-2021/1/21	20:00-22:00	BCNY	0	0	0	0	0	0	0	0	0	0	0	0	0	0	0	0	0	7.13246	0.218341	0	0	0	0	0	7.78748	0	0	0	0	0	0	0	0	0	0	0	0	0	0	0	0	0	0	0	0	0
W006	2021/1/20-2021/1/21	22:00-02:00	BCNY	0	0	0.616523	0	0.986436	0	0	0.123305	0	0	6.65845	0	0	0	0	0	0	0	0	0	0	0	0	0	0.246609	0	0	0	0	0	0	0	0	0	0	0	0	0	0	0	0	0.123305	0	0	0	0
W007	2021/1/20-2021/1/21	02:00-06:00	BCNY	0	0	0	0	0	0	0	0	0	0	0	0.229583	0	0	0	0	2.03345	0	0	0	0	0	0	0	0.0327976	0	0	0	0	0	0	0	0	0	0	0	0	0	0	0	0	0	0	0	0	0
W010	2021/1/20-2021/1/21	10:00-12:00	BCNY	0	0	0	0	0	0	0	0	0	0	0	0	0	0	0	0	3.34709	0	5.27281	0	0	0	0	0	0	0	0	0	0	0	0	0	0	0	0	0	0	0	0	0	0	0	0	0	0	0
W011	2021/1/24-2021/1/25	12:00-14:00	BCNY	0	0	0	0	10.7264	0.0422297	0	0	0	0	0.0422297	0	0	0.0844595	0	0	1.68919	0	0	0	0	0	0	0	0.0844595	0	0	0	0	0	0	0	0	0	0	0	0	0	0	0	0	0	0	0	0	0
W012	2021/1/24-2021/1/25	14:00-16:00	BCNY	0	0	0	0	0	0	0	0	0	0	0	0	0	0	0	0	0	0	0	0	0	0	0	0	16	0	0	0	0	0	0	0	0	0	0	0	0	0	0	0	0	0	0	4.97561	0	0
W013	2021/1/24-2021/1/25	16:00-18:00	BCNY	0	0	0	0	0.0745249	0	0	0	0	0	0	0	0	0.0496833	0	0	0	0.0248416	0	0	0	0	0	0	0.0745249	0	0	0	0	0	0	0	0	0	0	0.0124208	0	0	0	0	0	0	0	0	0	0
W014	2021/1/24-2021/1/25	18:00-20:00	BCNY	0	0	0.0991208	0	0.0293691	0	0.0146846	0	0	0	0	0	0	0	0	0	0	0	0	0	0	0	0	0	0.00367114	0	0	0	0	0	0	0	0	0	0	0	0	0	0	0	0	0	0	0.00550671	0	0
W015	2021/1/24-2021/1/25	20:00-22:00	BCNY	0	0	0	0	0	0	0	0.595238	0.14881	0	0.595238	0	0	0	0	0	0	0	2.52976	0	0	0	0	0	0.14881	0	0	0	0	0.297619	0	0	0	0	0	1.78571	0	0	0	0	0	3.57143	0	0	0	0
W016	2021/1/24-2021/1/25	22:00-02:00	BCNY	0	0	0	0	0	0	0	0.181984	0	0	0	1.63785	0	0	0	0	0	39.1265	0.727934	0	0	0	0	0	0.0909918	0	0	0	0	0.272975	0	0	0	0	0	0.0909918	0	0	0	0	0.363967	1.0919	0	0	0	0.0454959
W017	2021/1/24-2021/1/25	02:00-06:00	BCNY	0	0	0	0	0	0	0	0.121359	0	0	0	0.606796	0	0	0	0	0	0	1.69903	0	0	0.546117	0	0	0	0	0.424757	0.0606796	0	0	0	0	0	0	0	0.182039	0	0	0	0	0.242718	2.48786	0	0.242718	0	0
W018	2021/1/24-2021/1/25	06:00-08:00	BCNY	0	0	0	0	0	0	0	0	0	0	0	0	0	0	0	0	0	0.271739	0.271739	0	0	0	0	0	0	0	0	0	0	0.543478	0	0	0.271739	0	0	0.815217	0	0	0	0	0	1.3587	0	0	0	0.271739
W019	2021/1/24-2021/1/25	08:00-10:00	BCNY	0	0	0	0	0	0.126263	0.126263	0	1.13636	0	0	0	0	0	0	0	0.252525	0.126263	1.38889	0	0	0.126263	0	0	3.15657	0	0	0	0	0	0	0	0	0	0	0	0	0.883838	0	0	0	0.252525	0	0	0	0.378788
W020	2021/1/24-2021/1/25	10:00-12:00	BCNY	0	0	0	0	0	0	0	0	0	0	0	0	0	0	0	0	0	0.0883392	0	0	0	0	0	0	17.7562	0	0	0	0	0	0	0	0	0	0	0	0	0	0	0	0	0	0	0	0	0
W021	2021/1/26-2021/1/27	08:00-10:00	BCNY	0	0	0	0	2.15054	1.07527	0	0	3.22581	0	0	0	0	0	0	0	0	0	1.07527	0	0	0	0	0	3.22581	0	0	0	0	0	0	0	0	0	0	0	0	0	0	0	0	0	0	0	0	0
W022	2021/1/26-2021/1/27	10:00-12:00	BCNY	0	0	0	0	0	0	0	0.330579	0	0	0.826446	0	0	0	0	0	0	0	4.29752	0	0.826446	0	0	0	0.330579	0	0	0	0	0.330579	0	0	0	0	0	0.661157	0	0	0	0	0	0.661157	0	0	0	0
W023	2021/1/26-2021/1/27	12:00-14:00	BCNY	0	0	3.99556	0	0	0	0	0	0	0	0	0	0.110988	0	0	0	0	0	2.10877	0	0	2.21976	0	0	14.6504	0.221976	0	0	0	0	0	0	0	0	0	0	0	0	0	0	0	0	0	0	0	1.44284
W024	2021/1/26-2021/1/27	14:00-16:00	BCNY	0	0	0.87108	0	0.348432	0	0	0	0	0	0	0	0	0	0	0	0	0	0.348432	0	0	0	0	0	1.39373	0	0	0	0	0	0	0	0	0	0	0	0	0	0	0	0	0	0	0	0	0
W025	2021/1/26-2021/1/27	16:00-18:00	BCNY	0	0	0	0	0.0180799	0	0	0	0	0	0.311879	0	0	0.958235	0.00451998	0	0	0.00451998	0.135599	0	0	0	0	0	6.83421	0	0	0	0	0	0	0	0	0	0	0.628277	0	0	0	0	0	0	0	0	0	0
W026	2021/1/26-2021/1/27	18:00-20:00	BCNY	0	0	0	0	2.92382	0	0	0	0	0	1.60944	0	0	1.01931	0	0	0	0.026824	0.026824	0	0	0	0	0	0.0804721	0	0	0	0	0	0	0	0	0	0	0	0	0	0	0	0	0	0	0	0	0
W027	2021/1/26-2021/1/27	20:00-22:00	BCNY	0	0	0	0	0	0	0	0	0.623053	0	1.55763	0.155763	0	0	0	0	0	0	1.86916	0	0	1.55763	0	0	2.18069	0	0	0	0.934579	0	0	0	1.24611	0	0	1.24611	0	0	0	0	0	6.23053	0	0	0	2.9595
W028	2021/1/26-2021/1/27	22:00-02:00	BCNY	0	0	1.27042	0	0	0	0	0.544465	0	0	0.362976	3.62976	0	0	0	0	0	0	4.35572	0	0	0	0	0	3.62976	0	0	0	0	0	0	0	0	0	0	1.99637	0	0	0	0	1.81488	1.08893	6.89655	0	0	4.53721
W029	2021/1/26-2021/1/27	02:00-06:00	BCNY	0	0	0	0	0	0	0	0.0577367	0	0	2.65589	0	0	0	0	0	0	0	3.00231	0	0	1.27021	0	0	0	0	0	0	0	0	0	0	0.866051	0	0	0	0	0	0	0	0	1.84758	0.0577367	0	0	0
W030	2021/1/26-2021/1/27	06:00-08:00	BCNY	0	0	0	0.540712	0	0	0	0	0	0	0	1.33588	0	0	0	0	0	0.508906	0.254453	0	0	0.222646	0	0	0	0	0	0	0	0.19084	0	0	0	0	0	0.349873	0	0	0	0	0	0.381679	0.159033	0	0	0.0636132
W031	2021/1/29-2021/1/30	10:00-12:00	BCNY	0	0	0	0	0	0	0	5.39033	0	0	0	0	0	0	0	0	1.85874	0	8.92193	0	0	0	0	0	0	0	0	0	0	0	0	0	0	0	0	0	0	0	0	1.48699	0	2.60223	0	0	0	0
W032	2021/1/29-2021/1/30	12:00-14:00	BCNY	0	0	0	0	0	0	0	0	0	0	0	0	0	0.643501	0	0	0	0	5.66281	0	0	2.4453	0	0	2.3166	0	0	0	0	0	0	0	0	0	0	0	0	0	0	0	0	0.3861	0	0	0	1.0296
W033	2021/1/29-2021/1/30	14:00-16:00	BCNY	0	0	0	0	0	0	0	0	0	0	0.169014	0	0	0	0	0	0	0	0.338028	0.28169	0	0	0	0	0.732394	0	0	0	0	0.056338	0	0	0	0	0	0.56338	0	0	0	0	0	4.78873	0	0	0	1.1831
W034	2021/1/29-2021/1/30	16:00-18:00	BCNY	0	0	0	0	0	0	0	0	0	0	0	0	0	0	0	0	0.689655	1.24138	0	0	0	6.2069	0.137931	0	2.34483	0	0	0	0	2.62069	0	0	0	0	0	0	0	0	0	0	0	0	0	0	0	0
W035	2021/1/29-2021/1/30	18:00-20:00	BCNY	0	0.131579	0.131579	0	0	0	0	0.526316	0.131579	0	0.921053	0.526316	0	0	0	0.263158	0	0.789474	4.86842	0	0.394737	0.131579	0	0	0.394737	0	0.131579	0	0	0.131579	0	0	0	0	0	0	0	0	0	0	0	2.36842	0	0	0	0.131579
W036	2021/1/29-2021/1/30	20:00-22:00	BCNY	0	0	0	0	0	0	0	0.0592944	0	0	0	0	0.0296472	0	0	0	0.0889416	0	1.80848	0.0296472	0	0.0296472	0	0	0.326119	0	0	0	0	0.118589	0	0	0	0	0.20753	0	0	0	0	0	0	0.326119	0.118589	0	0	0
W037	2021/1/29-2021/1/30	22:00-02:00	BCNY	0	0	0	0	3.11634	0	0	0	0	0	2.42382	0	0	0	0	0	0	0.554017	0	0	0	1.03878	0	0	7.47922	0	0	0	0	0	0	0	0	0	0	0	0	0	0	0	0	2.70083	0	0	0	0
W038	2021/1/29-2021/1/30	02:00-06:00	BCNY	0	0	0	0	0	0	0	0	0	0	0	0	0	0	0	0	0	0	0	0	0	2.51046	0	0	1.46444	0	0	0	0	0	0	0	0	0	0	3.55649	0	0	0	0	0	0	0	0	0	0
W039	2021/1/29-2021/1/30	06:00-08:00	BCNY	0	0	0	0	0	0	0	0	0	0	0.688299	0	0	0	0	0	0.294985	0	0.196657	0	0	0	0.786627	0	3.44149	0	0	0	0	3.53982	0	0	0	0	0	1.47493	0	0	0	0	0	0	0	0	0	0.786627
W040	2021/1/29-2021/1/30	08:00-10:00	BCNY	0	2.72277	1.65017	0	0	0	0	0	0	0	0	0	0	0	0	0	0	0	0	0.0825083	0	0	0	0	7.0132	0	0.742574	0	0	2.06271	0	0	0	0	0	0	0	0	0	0	0	2.22772	1.40264	0	0	0
W041	2021/2/1-2021/2/2	10:00-12:00	BCNY	0	0	0	0	0	0	0	0	0	0	0	0	0	0	0	0	1.1336	0.48583	0	0	0	0	0	0	0.647773	0	0	0	0	0.728745	0	0	0	0	0	0	0	0	0	0	0	0.323887	0	0	0	0
W042	2021/2/1-2021/2/2	12:00-14:00	BCNY	0	0	0	0	0	0	0	0	0	0	0	0	0	0	0	0	1.21422	0	0	0	0	0	0	0	7.4588	0	0	0	0	0	0	0	0	0	0	0	0	0	0	0	0	0	0	0	0	3.7294
W043	2021/2/1-2021/2/2	14:00-16:00	BCNY	0	0	0	0	0	0	0	0	0	0	4.2126	0	0	0	0	0	0	0	0	0	0	5.07874	0	0	5.47244	0	0	0	0	0	0	0	0	0	0	0	0	0	0	0	0	0	0	0	0	3.18898
W044	2021/2/1-2021/2/2	16:00-18:00	BCNY	0	0	0	0	0	0	0	0	0	0	1.54597	0	0	0	0	0	0	0	0	0	0	0	0	0	4.14972	0	0	0	0	1.87144	0	0	0	0	0	0	0	0	0	0	0	0	0	0	0	0
W045	2021/2/1-2021/2/2	18:00-20:00	BCNY	0	0	0	0	0	0	0	0	0	0	0	0	0	0	0	0	0.496278	0	0	0	0	1.98511	0	0	3.22581	0	0	0	0	0	0	0	0	0	0	0	0	0	0	0	0	0.248139	5.95533	0	0	7.44417
W046	2021/2/1-2021/2/2	20:00-22:00	BCNY	0	0	0	0	0	0	0	3.10345	0	0	0	0	0	0	0	0	0	0	4.13793	0	2.75862	0	0	0	7.24138	0	0	0	0	0	0	0	0	0	0	0	0	0	0	0	0	13.1034	0	0	0	1.03448
W047	2021/2/1-2021/2/2	22:00-02:00	BCNY	0	0	0.15748	0	0	0	0	0	0	0	0.23622	0	0	0	0	0.472441	0	0.629921	2.83465	0	0	0	0	0	0	0	0.787402	0	0	0	0	0	0	0	0	0	0	0	4.01575	0	0	0	0	0	0	2.75591
W048	2021/2/1-2021/2/2	02:00-06:00	BCNY	0	0	3.50584	0	0	0	0	0	0	0	1.66945	0.500835	0	0.166945	0	0	0.33389	2.00334	3.00501	0	1.16861	0	0	0	0.66778	0	1.66945	0	0	6.6778	0	0.33389	0	0	0	0	0	0	0	0	0	2.00334	0	0	0	0
W049	2021/2/1-2021/2/2	06:00-08:00	BCNY	0	0	0	0	0	0	0	0	0	0	2.97872	0	0	0	0	0	0	5.87234	2.12766	0	0	0	0	0	4.85106	0	0	0	0	2.04255	0	0	0	0	0	0	0	0	0	0	0	0	0	0	0	0.0851064
W050	2021/2/1-2021/2/2	08:00-10:00	BCNY	0	0	0.106838	0	0.213675	0.106838	0	0	0.320513	0	0.854701	0.641026	0	0	0	0.106838	0	0.106838	1.06838	0	0	1.38889	0	0	2.99145	0	0	0	0	2.5641	0	0	0	0	0	1.60256	0.106838	0	0	0	0	4.70085	0	0	0	0
W051	2021/2/5-2021/2/6	10:00-12:00	BCNY	0	0	0.234009	0	0.468019	0	0	0	0	0	0	1.09204	0	0	0	0	0	2.10608	0	0	0.468019	0	0	0	0.936037	0	0	0	0	0.780031	0	0	0	0	0	0.390016	0	0	0	0	0	1.24805	0	0	0	0
W052	2021/2/5-2021/2/6	12:00-14:00	BCNY	0	2.87356	0	0	9.1954	0.287356	0	0	0	0	0.287356	0.287356	0	0	0	0	0	0	4.5977	0	0	0	0	0	1.43678	0	0	0	0	0	0	0	0	0	0	0	0	0	0	0	0	1.43678	0	0	0	0
W053	2021/2/5-2021/2/6	14:00-16:00	BCNY	0	0	0	0	0	0	0	0	0	0	0.589971	1.17994	0	0	0	0	0	0	2.94985	0	0	0	0	0	0.884956	0	0	0	0	0	0	0	0	0	0	0	0	0	0	0	0	5.01475	0	0	0	0.294985
W054	2021/2/5-2021/2/6	16:00-18:00	BCNY	0	0	0	0	0	0	1.2848	0	0	0	1.07066	0	0	0	0	0	0	0.428266	2.99786	0	0	0.856531	0	0	2.35546	0	0	0	0	0.214133	0	0	0	0	0	0	0	0	0	0	0	0	0	0	0	0
W055	2021/2/5-2021/2/6	18:00-20:00	BCNY	0	0	0.829876	0	2.07469	0	0	0	0	0	0.414938	0.138313	1.24481	0	0	0	0.138313	0	2.48963	0	0	0	0	0	0.968188	0	0.829876	0	0	0.829876	0	0	0	0	0	0.276625	0	0	0	0	0	2.213	0	0	0	3.18119
W056	2021/2/5-2021/2/6	20:00-22:00	BCNY	0	0	0	0	0	0	0	0	0	0	0	0	0	0	0	0	0.709849	6.65484	4.88021	0	0	0	0	0	0.354925	0	0	0	0	0	0	0	0	0	0	0	0	0	0	0	0	2.48447	0	0	0	0
W057	2021/2/5-2021/2/6	22:00-02:00	BCNY	0	0	0	0	0	0.135501	0	0	0	0	1.76152	0	2.30352	0	0	0	0	0	0	0	0	0.135501	0	0	12.1951	0	0	0	0	1.55827	0	0	0	0	0	0	0	0	0	0	0	4.06504	2.37127	0	0	0
W058	2021/2/5-2021/2/6	02:00-06:00	BCNY	0	0	0	0	0	0	0	0	0	0	0	0.70035	0	0	0	0	0	2.001	2.001	0	0	0	0	0	4.30215	0	0	0	0	0	0	0	0	0	0	2.45123	0	0	0	0	0	2.2011	2.001	0	0	0
W059	2021/2/5-2021/2/6	06:00-08:00	BCNY	0	0	0	0	0.207039	0	0	0	0	0	1.32505	0.331263	0	0	0	0	0.165631	0	0.869565	0	0.0414079	0.124224	0	0	1.65631	0	0	0	0.414079	2.27743	0	0	0	0	0	0	0	0	0	0	0	0.165631	0	0	0	0
W060	2021/2/5-2021/2/6	08:00-10:00	BCNY	0	0	0	0	0	0	0.30722	0	0	0	0	0	0	0	0	0	0	0	0.15361	0	0	0	0	0	0.460829	0	0	0	0	0	0	0	0	0	0	2.30415	0	0	0	0	0	0	4.14747	0	0	0.15361
W061	2021/2/9-2021/2/10	10:00-12:00	BCNY	0	0.334076	0	0	0.445434	0.111359	0	0	0	0	0.445434	0.334076	0	5.23385	0	0	0	1.44766	0.334076	0	0.222717	0	0	0	1.00223	0	0	0	0	7.12695	0	0	0	0	0	0	0	0	0	0	0	1.00223	0	0	0	1.78174
W062	2021/2/9-2021/2/10	12:00-14:00	BCNY	0	0	0	0	0	0	0	0	0	0	0	0	0	0	0	0	0.234978	0	0.939913	0	0	0.369251	0	0	7.95569	0	0	0	0	0	0	0	0	0	0	0	0	0	0	0	0	0.0671366	0	0	0	0
W063	2021/2/9-2021/2/10	14:00-16:00	BCNY	0	0	0	0	0	0	0	0	0	0	0	0	0	0	0	0	0	0	1.31785	0	0	0.714764	0	0.0223364	0.781774	0	0	0	0	0.0223364	0	0	0	0	0	0	0	0	0	0	0	0	0	0	0	0.335046
W064	2021/2/9-2021/2/10	16:00-18:00	BCNY	0	0	0	0	0	0	0	0	0	0	0	0	0	0	0	0	0	0	0	0	0	0.0762057	0	0	0.166927	0	0	0	0	0	0	0	0	0	0	0	0	0	0	0	0	0	0	0	0	0
W065	2021/2/9-2021/2/10	18:00-20:00	BCNY	0	0	0.595238	0	0	0	0	0	0.198413	0	0	0	0	0.595238	0	0	0	0	4.7619	0	0	0.992063	0	0	1.5873	0	0	0	0	0	0	0	0	0	0	0.793651	0	0.595238	0	0	0	0	0	0	0	2.77778
W066	2021/2/9-2021/2/10	20:00-22:00	BCNY	0	0	0	0	0	0	0	0	0	0	0.516055	0	0	0	0	0	0.401376	0	8.65826	0	0	0	0	0	1.37615	0	0	0	0	0	0	0	0	0	0	0	0	0	0	0	0	0	0	0	0	0
W067	2021/2/9-2021/2/10	22:00-02:00	BCNY	0	0	0.534759	0	0	0	0.534759	0	0	0	0	0	1.60428	0	0	0	0	0	2.6738	1.06952	0	0	0	0	0	0	0	0	0	0	0	0	0	0	0	0	0	0.534759	0	1.06952	0	0	0	0	0	0
W068	2021/2/9-2021/2/10	02:00-06:00	BCNY	0	0	0	0	0	0	1.11111	0	0	0	1.11111	0	0	0	0	0	0	0	0	0	0	1.11111	0	0	0	0	0	0	0	0	0	0	0	0	0	2.22222	0	3.33333	0	0	0	1.11111	0	0	0	0
W069	2021/2/9-2021/2/10	06:00-08:00	BCNY	0.0789682	0	0	0	0	0	0	0	0.236904	0	0.421163	0.236904	0	0	0	0	0	0	0.684391	0	0	0.184259	0	0	0.500132	0	0	0	0	0	0	0	0	0	0	0	0	0	0	0	0	1.00026	0	0	0	0.184259
W070	2021/2/9-2021/2/10	08:00-10:00	BCNY	0	0	0	0	0	0	0	0	0	0	0.200803	0	0	0	0	0	0	0	2.20884	0	0	0	0	0	0.60241	0	0.200803	0	0	4.41767	0	0	0	0	0	0.401606	0	0	0	0	0	1.80723	0	0	0	0
W071	2021/2/13-2021/2/14	10:00-12:00	DCNY	0	0	0	0	0.0184357	0	0	0	0	0	0.0184357	0	0	0	0	0	0	0	0	0	0	0	0	0	0.0138268	0	0	0	0	0	0	0	0	0	0	0	0	0	0	0	0	0	0	0	0	0
W072	2021/2/13-2021/2/14	12:00-14:00	DCNY	0	0	0	0	0	0	0	0	0	0	0	0	0	0	0	0	0	0	0.00475851	0	0	0	0	0	0.0142755	0	0	0.00475851	0	0	0	0	0	0	0	0.00951701	0	0	0	0	0	0.00951701	0	0	0	0
W073	2021/2/13-2021/2/14	14:00-16:00	DCNY	0	0	0	0	0	0	0	0	0	0	0	0	0.0163079	0	0	0	0	0.0163079	0.0244618	0	0	0.00815395	0	0.0163079	0.0163079	0	0	0	0	0	0	0	0	0	0	0.00815395	0	0	0	0	0	0.0244618	0	0.0163079	0	0
W074	2021/2/13-2021/2/14	16:00-18:00	DCNY	0	0	0	0	0	0	0	0	0	0	0	0	0	0	0	0	0	0	0.00906783	0	0	0.0136017	0.00453391	0	0.00453391	0	0	0	0	0	0	0	0	0	0	0	0	0	0	0	0	0	0.0181357	0	0	0
W075	2021/2/13-2021/2/14	18:00-20:00	DCNY	0	0	0	0	0	0	0	0	0	0	0.0185744	0	0	0	0	0	0	0.246111	0	0	0	0	0	0	0.0417924	0	0	0	0	0.023218	0	0	0	0	0	0.0139308	0	0	0	0	0	0.0882285	0	0	0	0.0371488
W076	2021/2/13-2021/2/14	20:00-22:00	DCNY	0	0	0	0	0	0	0	0	0.00725847	0	0	0.00725847	0	0	0	0	0	0	0	0	0	0	0	0	0	0	0	0	0	0.0290339	0	0	0	0	0	0	0	0	0	0	0	0.0145169	0	0	0	0.0290339
W077	2021/2/13-2021/2/14	22:00-02:00	DCNY	0	0	0	0	0.173089	0	0.00910996	0	0	0	0.0136649	0.00455498	0	0	0	0	0.00910996	0	0	0	0	0	0	0	0.0501048	0	0	0	0	0	0	0	0	0	0	0.0182199	0	0	0	0	0	0	0	0	0	0
W078	2021/2/13-2021/2/14	02:00-06:00	DCNY	0	0	0	0	0	0	0	0	0	0	0.00477806	0	0	0	0	0	0	0.0621148	0	0	0	0	0	0	0.00955612	0	0	0	0	0	0	0	0	0	0	0	0	0	0	0	0	0.0143342	0	0	0	0
W079	2021/2/13-2021/2/14	06:00-08:00	DCNY	0	0	0	0	0.0238663	0	0	0	0	0	0	0	0.182975	0	0	0	0	0.0636436	0	0	0	0	0	0	0.0636436	0	0	0	0	0	0	0	0	0	0	0	0	0	0	0	0	0	0	0	0	0
W080	2021/2/13-2021/2/14	08:00-10:00	DCNY	0	0	0	0	0	0	0	0	0	0	0	0	0	0.198038	0	0	0.00460554	0	0	0	0	0	0	0	0.00460554	0	0	0	0	0	0	0	0	0	0	0	0	0	0	0	0	0	0	0	0	0
W081	2021/2/17-2021/2/18	10:00-12:00	DCNY	0	0	0	0	0	0	0	0.00445137	0	0	0.00445137	0	0	0	0	0	0	0	0	0	0	0	0	0	0	0	0.00445137	0	0	0	0	0	0	0	0	0	0	0	0	0	0	0.00445137	0	0	0	0.00445137
W082	2021/2/17-2021/2/18	12:00-14:00	DCNY	0	0	0	0	0	0	0	0	0	0	0	0	0	0.011207	0	0	0	0	0.067242	0	0	0	0	0	0	0	0	0	0	0	0	0	0	0	0	0	0	0	0	0	0	0.011207	0	0	0	0.067242
W083	2021/2/17-2021/2/18	14:00-16:00	DCNY	0	0	0	0.00736703	0	0	0	0	0	0	0.00736703	0	0	0	0	0	0	0.0221011	0.0147341	0	0	0	0	0	0.0147341	0	0	0	0	0	0	0	0	0	0	0	0	0	0	0	0	0.0368351	0	0	0	0
W084	2021/2/17-2021/2/18	16:00-18:00	DCNY	0	0	0	0	0.00796432	0	0	0	0	0	0.00796432	0.0637146	0	0	0	0	0	0	0.0716789	0	0.00796432	0	0	0	0.0796432	0	0	0	0	0	0	0	0	0	0	0.023893	0	0	0	0	0	0.0318573	0	0	0	0.00796432
W085	2021/2/17-2021/2/18	18:00-20:00	DCNY	0	0	0	0	0	0	0	0	0.009758	0	0.009758	0	0	0	0	0	0	0	0.039032	0	0	0.019516	0	0	0.078064	0	0	0	0	0	0	0	0	0	0	0.019516	0	0	0	0.009758	0	0.009758	0.039032	0	0	0.04879
W086	2021/2/17-2021/2/18	20:00-22:00	DCNY	0	0	0	0	0	0	0	0	0	0	0.0349875	0.0116625	0	0.023325	0	0	0.00583124	0.408187	0	0.00583124	0	0	0	0	0.0583124	0	0	0	0	0	0	0	0	0	0	0	0	0	0	0	0	0	0	0	0	0.0349875
W087	2021/2/17-2021/2/18	22:00-02:00	DCNY	0	0	0	0	0	0	0	0	0	0	0	0	0	0	0	0	0	0.0220665	0.0165499	0	0	0.00551663	0	0	0.00551663	0.00551663	0	0	0	0.00551663	0.00551663	0	0	0	0	0.00551663	0	0	0	0	0	0.0551663	0.0220665	0	0	0.00551663
W088	2021/2/17-2021/2/18	02:00-06:00	DCNY	0	0	0	0	0	0	0	0	0.0082481	0	0	0	0	0	0	0	0	0	0	0	0	0.0082481	0	0	0	0	0	0	0	0.0412405	0	0	0	0	0	0	0	0	0	0	0.0082481	0	0	0	0	0
W089	2021/2/17-2021/2/18	06:00-08:00	DCNY	0	0	0	0	0	0	0	0	0	0	0	0	0	0.0458333	0	0	0	0.00833333	0.0291667	0	0	0	0	0	0.0375	0	0	0	0	0	0	0	0	0	0	0	0	0	0	0	0	0	0	0	0	0
W090	2021/2/17-2021/2/18	08:00-10:00	DCNY	0	0	0	0	0	0.0101071	0	0	0	0	0	0.0101071	0	0	0	0	0	0	0.0101071	0	0	0.0303214	0	0	0.0303214	0	0	0	0	0	0	0	0	0	0	0	0	0	0	0	0	0.00505357	0	0	0	0.0202143
W091	2021/2/21-2021/2/22	10:00-12:00	DCNY	0	0	0	0.0345304	0.0345304	0	0	0	0.086326	0.0172652	0	0	0	0	0	0	0	0.0172652	0.0172652	0	0.0172652	0	0	0	0.0345304	0	0	0	0	0	0	0	0	0	0	0.189917	0	0	0	0	0	0.241713	0	0.207182	0	0.0172652
W092	2021/2/21-2021/2/22	12:00-14:00	DCNY	0	0	0	0	0	0	0	0	0	0	0	0	0	0	0	0	0	0	0	0	0	0	0	0	0.0715234	0	0	0	0	0.0510882	0	0	0	0	0	0.0510882	0	0	0	0	0	0	0	0	0	0.0102176
W093	2021/2/21-2021/2/22	14:00-16:00	DCNY	0	0	0	0	0	0	0	0	0	0	0	0	0	0	0	0	0	0	0.0788333	0	0.00985416	0.059125	0	0	0.0689791	0	0	0	0	0.0788333	0	0	0	0	0	0.059125	0	0	0	0	0	0	0	0	0	0
W094	2021/2/21-2021/2/22	16:00-18:00	DCNY	0	0	0	0	0	0	0	0	0.0262329	0	0	0.0524659	0	0	0	0	0	0	0.0786988	0	0	0.0524659	0	0	0.0786988	0	0	0	0	0	0	0	0	0	0	0.0786988	0	0	0	0	0	0.104932	0	0	0	0
W095	2021/2/21-2021/2/22	18:00-20:00	DCNY	0	0	0	0	0.0313972	0	0	0.0156986	0	0	0.0470958	0	0	0.0313972	0	0	0	0.0156986	0.408163	0	0	0	0	0	1.20879	0	0	0	0	0	0	0	0	0	0	0.0470958	0	0	0	0	0	0	0	0	0	0.251177
W096	2021/2/21-2021/2/22	20:00-22:00	DCNY	0	0	0	0	0	0	0	0	0	0	0.222277	0	0	0	0	0	0	0.0493949	0.209928	0	0.246975	0.0740924	0	0	0.172882	0	0.0370462	0	0	0	0	0	0	0	0	0.506298	0	0	0	0	0	0.0493949	0	0	0	0
W097	2021/2/21-2021/2/22	22:00-02:00	DCNY	0	0	0	0	0	0	0	0	0	0	0	0	0	0.312425	0	0	0	0	0.168229	0	0	0	0	0	0.240327	0	0	0	0	0	0	0	0	0	0	0.0961307	0	0	0	0	0	0.480654	0	0	0	0.26436
W098	2021/2/21-2021/2/22	02:00-06:00	DCNY	0	0	0	0	0	0	0	0	0	0	0	0	0	0	0	0	0.0723851	0.0844493	0.14477	0	0	0.0361925	0	0	1.47183	0	0	0	0	0	0	0	0	0	0	0	0	0	0	0	0	0.229219	0	0	0	0.253348
W099	2021/2/21-2021/2/22	06:00-08:00	DCNY	0	0.00799488	0	0	0.0399744	0	0	0	0	0	0	0	0	0	0	0	0.0399744	0.0159898	0.119923	0.0799488	0.0639591	0.00799488	0	0	0.127918	0	0	0	0	0.0239846	0	0	0	0	0.127918	0.0559642	0	0	0	0	0	0.111928	0.00799488	0	0	0
W100	2021/2/21-2021/2/22	08:00-10:00	DCNY	0	0	0	0	0	0	0	0.0723851	0	0.0180963	0	0.0180963	0	0.0361925	0	0	0	0.253348	0.361925	0	0	0	0	0	0.0904814	0	0	0	0	0.14477	0	0	0	0	0	0	0	0	0	0	0	0	0	0	0	0.126674
W101	2021/2/24-2021/2/25	10:00-12:00	ACNY	0	0.0191131	0	0	0	0	0.0573395	0	0	0	0	0.0191131	0	0	0	0	0	0	0.30581	0	0	0	0	0	0.401376	0	0	0	0	0	0.66896	0	0	0	0	0	0	0	0	0	0	0.286697	0	0	0	0.611621
W102	2021/2/24-2021/2/25	12:00-14:00	ACNY	0	0.0348462	0	0	0.078404	0	0	0	0	0	0.00871156	0	0	0	0	0	0	0	0.104539	0	0	0.0348462	0	0	0.130673	0	0	0	0	0	0	0	0	0	0	0	0	0	0	0	0	0	0	0	0	0
W103	2021/2/24-2021/2/25	14:00-16:00	ACNY	0	0	0	0	0	0	0	0	0	0	0	0.0246488	0	0.0246488	0	0	0	0	0.39438	0	0	0	0	0	0.098595	0	0	0	0	0	0	0	0	0	0	0.0739463	0	0	0	0	0	0.172541	0	0	0	0.0492975
W104	2021/2/24-2021/2/25	16:00-18:00	ACNY	0	0	0	0	0.00918189	0	0	0	0	0	0	0	0	0	0	0	0	0	0.38564	0	0	0	0	0	0.376458	0	0	0	0	0	0	0	0	0	0	0	0	0	0	0	0	0	0	0	0	0
W105	2021/2/24-2021/2/25	18:00-20:00	ACNY	0	0	0	0	0.0152091	0	0.0304183	0	0	0	0	0	0	0.121673	0	0	0	0	1.61217	0.136882	0	0	0	0	0.365019	0	0	0	0	0	0	0	0	0.547529	0	0	0	0	0	0	0	0	0	0	0	0
W106	2021/2/24-2021/2/25	20:00-22:00	ACNY	0	0	0	0	0	0	0	0	0	0	0	0.0584112	0	0	0	0	0.0389408	0.0389408	0.097352	0	0	0.0389408	0	0	0.389408	0	0	0	0	0	0	0	0	0	0	0.0194704	0	0	0	0	0	0.408879	0	0	0	0
W107	2021/2/24-2021/2/25	22:00-02:00	ACNY	0	0	0	0.0408926	0.19278	0	0	0	0.0467344	0	0.0116836	0.0175254	0	0	0	0	0	0	0.0701016	0	0	0	0	0	0.303774	0	0	0	0	0.181096	0	0	0	0	0	0	0	0	0	0	0	0.0525762	0	0	0	0
W108	2021/2/24-2021/2/25	02:00-06:00	ACNY	0	0	0	0	0	0	0	0	0	0	0	0.0304925	0	0.39132	0	0	0	0	0	0	0	0.228693	0	0	0.111806	0	0	0	0	0	0	0	0	0	0	0	0	0	0	0	0	0	0	0	0	0
W109	2021/2/24-2021/2/25	06:00-08:00	ACNY	0	0	0	0	0.0255189	0	0	0.153113	0	0	0	0.0340252	0	0.0595441	0	0	0	0	0	0	0	0	0	0	0.110582	0	0	0	0	0	0	0	0	0	0	0	0	0	0	0	0	0	0.323239	0	0	0
W110	2021/2/24-2021/2/25	08:00-10:00	ACNY	0.055348	0	0	0.096859	0.193718	0	0	0	0.124533	0	0.013837	0.152207	0	0.027674	0	0	0	0.110696	0.290577	0	0	0.041511	0	0	0.055348	0	0	0	0	0	0	0	0	0	0	0	0	0	0	0	0	0.055348	0.096859	0	0	0.013837
W111	2021/2/28-2021/3/1	10:00-12:00	ACNY	0	0	0.0514933	0	0	0	0	0	0.0514933	0	0	0	0	0	0	0	0	0.823893	0	0	0.102987	0	0	0	0.61792	0	0	0	0	0.102987	0	0	0	0	0	0	0	0	0	0	0	0.46344	0	0	0.205973	0.46344
W112	2021/2/28-2021/3/1	12:00-14:00	ACNY	0	0	0	0	0.114577	0	0	0	0	0	0.050923	0.0763845	0	0	0	0	0.114577	0	0.674729	0.0891152	0	0.0381922	0	0	0.471038	0	0	0	0	0.190961	0	0	0	0	0	0.0254615	0	0	0	0	0	0.280076	0	0	0	0
W113	2021/2/28-2021/3/1	14:00-16:00	ACNY	0	0	0	0	0	0	0	0.10833	0	0	0.0456126	0	0	0	0	0	0.0570158	0	0.0969268	0	0	0	0	0	0.353498	0	0	0	0	0.00570158	0	0	0	0	0	0	0	0	0	0	0	0	0	0	0	0
W114	2021/2/28-2021/3/1	16:00-18:00	ACNY	0	0	0	0	0.0674309	0	0	0	0	0	0	0.0337154	0	0	0	0	0.0674309	0.0337154	0	0	0	0	0	0	0.134862	0	0	0	0	0.0337154	0	0	0	0	0	0.101146	0	0	0	0	0	0.0337154	0	0	0	0
W115	2021/2/28-2021/3/1	18:00-20:00	ACNY	0	0	0	0	0.174149	0	0	0	0	0	0	0	0	0	0	0	0	0	0	0.0193498	0.0580495	0	0	0	0.0967492	0	0	0	0	0.0193498	0	0	0	0	0	0	0	0	0	0	0.116099	0	0	0	0	0.232198
W116	2021/2/28-2021/3/1	20:00-22:00	ACNY	0	0	0	0	0.0988432	0	0	0	0	0	0	0	0	0	0	0	0	0	0	0	0	0	0	0.00366086	0.311173	0	0	0	0	0	0	0	0	0	0	0	0	0	0	0	0	0	0	0	0	0.0292869
W117	2021/2/28-2021/3/1	22:00-02:00	ACNY	0	0	0	0	0.0779545	0	0	0	0	0	0	0	0	0	0	0	0	0.0623636	0.0623636	0	0.0155909	0.0779545	0	0	0.187091	0	0	0	0	0.0155909	0	0	0	0	0	0	0	0	0	0	0	0	0	0	0	0
W118	2021/2/28-2021/3/1	02:00-06:00	ACNY	0	0	0.0489686	0	0.00612108	0	0.0428475	0	0	0	0.0306054	0	0	0	0	0	0	0.459081	0	0	0	0	0	0	0.0612107	0	0	0	0	0	0	0	0	0	0	0	0	0	0	0	0	0	0	0	0	0
W119	2021/2/28-2021/3/1	06:00-08:00	ACNY	0	0	0	0	0	0	0.00797512	0	0	0	0	0	0	0	0	0	0	0	0.0598134	0	0	0.0438631	0	0	0.0119627	0	0	0	0	0	0	0	0	0	0	0	0	0	0	0	0	0.159502	0	0	0	0.00398756
W120	2021/2/28-2021/3/1	08:00-10:00	ACNY	0	0	0	0	0.0472701	0	0	0	0	0	0	0.0827228	0	0.189081	0	0	0.0709052	0.295438	0.413614	0	0	0	0	0	0.283621	0	0.0472701	0	0	0.236351	0	0	0	0	0.271803	0	0	0	0	0	0	0	0	0	0	0.271803
[truncated: 74 more columns]
